# Supplementary material for: Methyl 2-butyl-4-hy­droxy-1,1-dioxo-2H-1,2-benzothia­zine-3-carboxyl­ate
Source: Acta Crystallogr Sect E Struct Rep Online. 2012 May 5;68(Pt 6):o1663. doi: 10.1107/S1600536812019733 (PMC3379260; doi:10.1107/S1600536812019733)
Supplement: Supplementary file 1 [file e-68-o1663-sup1.cif]

##############################################################################
#                                                                            #
# This CIF contains the data in a paper accepted for publication in          #
# Acta Crystallographica Section E. It conforms to the requirements of       #
# Notes for Authors for Acta Crystallographica Section E, and has been       #
# peer reviewed under the auspices of the IUCr Commission on Journals.       #
#                                                                            #
# Full details of the Crystallographic Information File format               #
# are given in the paper "The Crystallographic Information File (CIF):       #
# a New Standard Archive File for Crystallography" by S. R. Hall, F. H.      #
# Allen and I. D. Brown [Acta Cryst. (1991), A47, 655-685].                  #
#                                                                            #
# The current version of the core CIF dictionary is obtainable from          #
# ftp://ftp.iucr.org/pub/cif_core.dic.                                       #
#                                                                            #
# Software is freely available for graphical display of the structure(s)     #
# in this CIF. For information consult the CIF software page                 #
# http://www.iucr.org/resources/cif/software.                                #
#                                                                            #
# This file may be used for bona fide research purposes within the           #
# scientific community so long as proper attribution is given to the journal # 
# article from which it was obtained.                                        #
#                                                                            #
##############################################################################
data_I
_audit_creation_method     SHELXL-97
_chemical_name_systematic
;
Methyl 2-butyl-4-hydroxy-1,1-dioxo-2<i>H</i>-1,2-benzothiazine-3-carboxylate
;
_chemical_name_common
;
;
_chemical_formula_moiety     'C14 H17 N O5 S'
_chemical_formula_sum     'C14 H17 N O5 S'
_chemical_formula_iupac     'C14 H17 N O5 S'
_chemical_formula_weight     311.35
_chemical_melting_point     ?
_symmetry_cell_setting     monoclinic
_symmetry_space_group_name_H-M     'C 2/c'
_symmetry_space_group_name_Hall     '-C 2yc'
loop_
    _symmetry_equiv_pos_as_xyz
    'x, y, z'
    '-x, y, -z+1/2'
    'x+1/2, y+1/2, z'
    '-x+1/2, y+1/2, -z+1/2'
    '-x, -y, -z'
    'x, -y, z-1/2'
    '-x+1/2, -y+1/2, -z'
    'x+1/2, -y+1/2, z-1/2'
_cell_length_a     25.173(7)
_cell_length_b     9.280(2)
_cell_length_c     12.531(3)
_cell_angle_alpha     90.00
_cell_angle_beta     91.741(3)
_cell_angle_gamma     90.00
_cell_volume     2926.0(13)
_cell_formula_units_Z     8
_cell_measurement_reflns_used     5544
_cell_measurement_theta_min     2.34
_cell_measurement_theta_max     28.39
_cell_measurement_temperature     100(2)
_cell_special_details     ?
_exptl_crystal_description     'block'
_exptl_crystal_colour     'colorless'
_exptl_crystal_size_max     0.44
_exptl_crystal_size_mid     0.31
_exptl_crystal_size_min     0.25
_exptl_crystal_density_diffrn     1.414
_exptl_crystal_density_meas     ?
_exptl_crystal_density_method     'not measured'
_exptl_crystal_F_000     1312
_exptl_absorpt_coefficient_mu     0.242
_exptl_absorpt_correction_type     multi-scan
_exptl_absorpt_process_details     '(SADABS; Bruker, 2001)'
_exptl_absorpt_correction_T_min     0.9009
_exptl_absorpt_correction_T_max     0.9419
_exptl_special_details
;
;
_diffrn_ambient_temperature     100(2)
_diffrn_radiation_type     MoK\a
_diffrn_radiation_wavelength     0.71073
_diffrn_radiation_source     'fine-focus sealed tube'
_diffrn_radiation_monochromator     graphite
_diffrn_measurement_device_type     'Bruker SMART 1K'
_diffrn_measurement_method     '\f and \w scans'
_diffrn_detector_area_resol_mean     ?
_diffrn_reflns_number     12490
_diffrn_reflns_av_R_equivalents     0.0308
_diffrn_reflns_av_sigmaI/netI     0.0303
_diffrn_reflns_theta_min     2.34
_diffrn_reflns_theta_max     28.44
_diffrn_reflns_theta_full     26.00
_diffrn_measured_fraction_theta_max     0.949
_diffrn_measured_fraction_theta_full     0.984
_diffrn_reflns_limit_h_min     -32
_diffrn_reflns_limit_h_max     33
_diffrn_reflns_limit_k_min     -12
_diffrn_reflns_limit_k_max     12
_diffrn_reflns_limit_l_min     -16
_diffrn_reflns_limit_l_max     16
_diffrn_standards_number     0
_diffrn_standards_interval_count     .
_diffrn_standards_interval_time     .
_diffrn_standards_decay_%     ?
_refine_special_details
;
Refinement of <i>F</i>^2^ against ALL reflections. The weighted <i>R</i>-factor
<i>wR</i> and goodness of fit <i>S</i> are based on <i>F</i>^2^, conventional
<i>R</i>-factors <i>R</i> are based on <i>F</i>, with <i>F</i> set to zero for
negative <i>F</i>^2^. The threshold expression of <i>F</i>^2^ >
\s(<i>F</i>^2^) is used only for calculating <i>R</i>-factors(gt) <i>etc</i>.
and is not relevant to the choice of reflections for refinement.
<i>R</i>-factors based on <i>F</i>^2^ are statistically about twice as large
as those based on <i>F</i>, and <i>R</i>- factors based on ALL data will be
even larger.
;
_reflns_number_total     3498
_reflns_number_gt     3132
_reflns_threshold_expression     I>2\s(I)
_refine_ls_structure_factor_coef     Fsqd
_refine_ls_matrix_type     full
_refine_ls_R_factor_all     0.0741
_refine_ls_R_factor_gt     0.0695
_refine_ls_wR_factor_gt     0.2068
_refine_ls_wR_factor_ref     0.2097
_refine_ls_goodness_of_fit_ref     1.104
_refine_ls_restrained_S_all     1.104
_refine_ls_number_reflns     3498
_refine_ls_number_parameters     193
_refine_ls_number_restraints     0
_refine_ls_hydrogen_treatment     constr
_refine_ls_weighting_scheme     calc
_refine_ls_weighting_details
        'calc w=1/[\s^2^(Fo^2^)+(0.0839P)^2^+25.4705P] where P=(Fo^2^+2Fc^2^)/3'
_atom_sites_solution_hydrogens     geom
_atom_sites_solution_primary     direct
_atom_sites_solution_secondary     difmap
_refine_ls_shift/su_max     0.000
_refine_ls_shift/su_mean     0.000
_refine_diff_density_max     1.702
_refine_diff_density_min     -0.489
_refine_ls_extinction_method     none
_refine_ls_extinction_coef     ?
loop_
    _atom_type_symbol
    _atom_type_description
    _atom_type_scat_dispersion_real
    _atom_type_scat_dispersion_imag
    _atom_type_scat_source
    'C' 'C' 0.0033 0.0016
                         'International Tables Vol C Tables 4.2.6.8 and 6.1.1.4'
    'H' 'H' 0.0000 0.0000
                         'International Tables Vol C Tables 4.2.6.8 and 6.1.1.4'
    'N' 'N' 0.0061 0.0033
                         'International Tables Vol C Tables 4.2.6.8 and 6.1.1.4'
    'O' 'O' 0.0106 0.0060
                         'International Tables Vol C Tables 4.2.6.8 and 6.1.1.4'
    'S' 'S' 0.1246 0.1234
                         'International Tables Vol C Tables 4.2.6.8 and 6.1.1.4'
_computing_data_collection     'SMART (Bruker, 2001)'
_computing_cell_refinement     'SAINT (Bruker, 2001)'
_computing_data_reduction     'SAINT (Bruker, 2001)'
_computing_structure_solution     'SHELXS97 (Sheldrick, 2008)'
_computing_structure_refinement     'SHELXL97 (Sheldrick, 2008)'
_computing_molecular_graphics
                                'PLATON (Spek, 2009) and X-SEED (Barbour, 2001)'
_computing_publication_material
                                'WinGX (Farrugia, 1999) and PLATON (Spek, 2009)'
loop_
    _atom_site_type_symbol
    _atom_site_label
    _atom_site_fract_x
    _atom_site_fract_y
    _atom_site_fract_z
    _atom_site_U_iso_or_equiv
    _atom_site_adp_type
    _atom_site_calc_flag
    _atom_site_refinement_flags
    _atom_site_occupancy
    _atom_site_disorder_assembly
    _atom_site_disorder_group
    S S1 0.39425(3) 0.14891(9) 0.48843(6) 0.0157(2) Uani d . 1 . .
    O O1 0.28629(10) 0.2661(3) 0.23550(19) 0.0204(5) Uani d . 1 . .
    H H1O 0.3009 0.2796 0.1770 0.024 Uiso calc R 1 . .
    O O2 0.39702(10) 0.3001(3) 0.5114(2) 0.0212(5) Uani d . 1 . .
    O O3 0.42548(10) 0.0508(3) 0.55284(19) 0.0218(5) Uani d . 1 . .
    O O4 0.36673(10) 0.3043(3) 0.11802(19) 0.0222(5) Uani d . 1 . .
    O O5 0.44802(10) 0.2584(3) 0.19007(19) 0.0202(5) Uani d . 1 . .
    N N1 0.40931(11) 0.1252(3) 0.3631(2) 0.0166(6) Uani d . 1 . .
    C C1 0.32710(13) 0.0977(4) 0.4870(3) 0.0164(6) Uani d . 1 . .
    C C2 0.30543(14) 0.0261(4) 0.5729(3) 0.0206(7) Uani d . 1 . .
    H H2 0.3273 -0.0019 0.6325 0.025 Uiso calc R 1 . .
    C C3 0.25114(15) -0.0039(4) 0.5702(3) 0.0231(7) Uani d . 1 . .
    H H3 0.2358 -0.0522 0.6286 0.028 Uiso calc R 1 . .
    C C4 0.21938(14) 0.0363(4) 0.4828(3) 0.0215(7) Uani d . 1 . .
    H H4 0.1824 0.0160 0.4818 0.026 Uiso calc R 1 . .
    C C5 0.24152(13) 0.1063(4) 0.3964(3) 0.0191(7) Uani d . 1 . .
    H H5 0.2195 0.1339 0.3370 0.023 Uiso calc R 1 . .
    C C6 0.29595(13) 0.1362(4) 0.3967(3) 0.0173(6) Uani d . 1 . .
    C C7 0.32050(13) 0.2003(4) 0.3037(3) 0.0171(6) Uani d . 1 . .
    C C8 0.37370(13) 0.1909(4) 0.2873(2) 0.0167(6) Uani d . 1 . .
    C C9 0.39560(13) 0.2557(3) 0.1903(3) 0.0169(6) Uani d . 1 . .
    C C10 0.47078(15) 0.3216(5) 0.0957(3) 0.0273(8) Uani d . 1 . .
    H H10A 0.4646 0.2573 0.0346 0.041 Uiso calc R 1 . .
    H H10B 0.5091 0.3351 0.1081 0.041 Uiso calc R 1 . .
    H H10C 0.4540 0.4151 0.0809 0.041 Uiso calc R 1 . .
    C C11 0.43520(13) -0.0124(4) 0.3326(3) 0.0182(6) Uani d . 1 . .
    H H11A 0.4666 -0.0282 0.3805 0.022 Uiso calc R 1 . .
    H H11B 0.4480 -0.0028 0.2590 0.022 Uiso calc R 1 . .
    C C12 0.39938(14) -0.1447(4) 0.3374(3) 0.0195(7) Uani d . 1 . .
    H H12A 0.3675 -0.1300 0.2906 0.023 Uiso calc R 1 . .
    H H12B 0.3876 -0.1584 0.4114 0.023 Uiso calc R 1 . .
    C C13 0.42921(15) -0.2787(4) 0.3015(3) 0.0227(7) Uani d . 1 . .
    H H13A 0.4631 -0.2864 0.3432 0.027 Uiso calc R 1 . .
    H H13B 0.4378 -0.2683 0.2253 0.027 Uiso calc R 1 . .
    C C14 0.39715(17) -0.4169(4) 0.3160(4) 0.0340(9) Uani d . 1 . .
    H H14A 0.3861 -0.4238 0.3902 0.051 Uiso calc R 1 . .
    H H14B 0.4191 -0.5004 0.2989 0.051 Uiso calc R 1 . .
    H H14C 0.3656 -0.4149 0.2682 0.051 Uiso calc R 1 . .
loop_
    _atom_site_aniso_label
    _atom_site_aniso_U_11
    _atom_site_aniso_U_22
    _atom_site_aniso_U_33
    _atom_site_aniso_U_12
    _atom_site_aniso_U_13
    _atom_site_aniso_U_23
    S1 0.0160(4) 0.0161(4) 0.0148(4) 0.0010(3) -0.0017(3) -0.0007(3)
    O1 0.0192(12) 0.0225(12) 0.0192(12) 0.0038(9) -0.0023(9) 0.0033(9)
    O2 0.0222(12) 0.0166(12) 0.0244(12) -0.0010(9) -0.0021(9) -0.0047(9)
    O3 0.0210(12) 0.0254(13) 0.0188(11) 0.0036(10) -0.0032(9) 0.0026(9)
    O4 0.0236(13) 0.0227(13) 0.0201(12) 0.0006(10) -0.0020(9) 0.0049(9)
    O5 0.0202(12) 0.0226(12) 0.0176(11) -0.0026(9) 0.0000(9) 0.0032(9)
    N1 0.0200(14) 0.0180(13) 0.0116(12) 0.0010(11) -0.0013(10) 0.0003(10)
    C1 0.0149(14) 0.0163(15) 0.0180(15) 0.0021(12) -0.0008(11) -0.0025(12)
    C2 0.0224(17) 0.0195(16) 0.0199(16) 0.0047(13) 0.0011(12) 0.0014(12)
    C3 0.0277(18) 0.0184(16) 0.0235(17) 0.0050(14) 0.0066(13) 0.0026(13)
    C4 0.0177(16) 0.0179(16) 0.0290(18) -0.0012(12) 0.0031(13) -0.0043(13)
    C5 0.0173(15) 0.0169(15) 0.0232(16) 0.0008(12) -0.0005(12) -0.0033(12)
    C6 0.0193(16) 0.0151(15) 0.0175(15) 0.0026(12) -0.0005(11) -0.0023(11)
    C7 0.0205(16) 0.0142(15) 0.0164(15) 0.0020(12) -0.0037(11) -0.0017(11)
    C8 0.0208(16) 0.0149(14) 0.0142(14) 0.0000(12) -0.0023(11) 0.0006(11)
    C9 0.0199(16) 0.0110(14) 0.0197(15) -0.0006(11) -0.0008(12) -0.0005(11)
    C10 0.0236(18) 0.036(2) 0.0225(17) -0.0062(16) 0.0038(13) 0.0081(15)
    C11 0.0180(15) 0.0179(15) 0.0187(15) 0.0017(12) 0.0008(11) 0.0009(12)
    C12 0.0215(16) 0.0174(16) 0.0196(16) 0.0031(12) -0.0002(12) -0.0007(12)
    C13 0.0281(18) 0.0206(17) 0.0193(16) 0.0060(14) 0.0007(13) -0.0014(13)
    C14 0.034(2) 0.0225(19) 0.046(2) 0.0012(16) -0.0062(17) -0.0043(17)
_geom_special_details
;
All e.s.d.'s (except the e.s.d. in the dihedral angle between two l.s. planes)
are estimated using the full covariance matrix. The cell e.s.d.'s are taken
into account individually in the estimation of e.s.d.'s in distances, angles
and torsion angles; correlations between e.s.d.'s in cell parameters are only
used when they are defined by crystal symmetry. An approximate (isotropic)
treatment of cell e.s.d.'s is used for estimating e.s.d.'s involving l.s.
planes.
;
loop_
    _geom_bond_atom_site_label_1
    _geom_bond_atom_site_label_2
    _geom_bond_site_symmetry_2
    _geom_bond_distance
    _geom_bond_publ_flag
    S1 O2 . 1.433(3) ?
    S1 O3 . 1.435(2) ?
    S1 N1 . 1.642(3) ?
    S1 C1 . 1.756(3) ?
    O1 C7 . 1.341(4) ?
    O1 H1O . 0.8400 ?
    O4 C9 . 1.230(4) ?
    O5 C9 . 1.320(4) ?
    O5 C10 . 1.453(4) ?
    N1 C8 . 1.423(4) ?
    N1 C11 . 1.489(4) ?
    C1 C2 . 1.390(5) ?
    C1 C6 . 1.404(4) ?
    C2 C3 . 1.394(5) ?
    C2 H2 . 0.9500 ?
    C3 C4 . 1.388(5) ?
    C3 H3 . 0.9500 ?
    C4 C5 . 1.393(5) ?
    C4 H4 . 0.9500 ?
    C5 C6 . 1.398(5) ?
    C5 H5 . 0.9500 ?
    C6 C7 . 1.462(5) ?
    C7 C8 . 1.364(5) ?
    C8 C9 . 1.478(5) ?
    C10 H10A . 0.9800 ?
    C10 H10B . 0.9800 ?
    C10 H10C . 0.9800 ?
    C11 C12 . 1.526(5) ?
    C11 H11A . 0.9900 ?
    C11 H11B . 0.9900 ?
    C12 C13 . 1.527(5) ?
    C12 H12A . 0.9900 ?
    C12 H12B . 0.9900 ?
    C13 C14 . 1.528(6) ?
    C13 H13A . 0.9900 ?
    C13 H13B . 0.9900 ?
    C14 H14A . 0.9800 ?
    C14 H14B . 0.9800 ?
    C14 H14C . 0.9800 ?
loop_
    _geom_angle_atom_site_label_1
    _geom_angle_atom_site_label_2
    _geom_angle_atom_site_label_3
    _geom_angle_site_symmetry_1
    _geom_angle_site_symmetry_3
    _geom_angle
    _geom_angle_publ_flag
    O2 S1 O3 . . 119.06(15) ?
    O2 S1 N1 . . 108.17(15) ?
    O3 S1 N1 . . 108.32(15) ?
    O2 S1 C1 . . 107.95(15) ?
    O3 S1 C1 . . 110.17(16) ?
    N1 S1 C1 . . 101.78(15) ?
    C7 O1 H1O . . 109.5 ?
    C9 O5 C10 . . 115.4(3) ?
    C8 N1 C11 . . 117.9(3) ?
    C8 N1 S1 . . 114.9(2) ?
    C11 N1 S1 . . 118.5(2) ?
    C2 C1 C6 . . 121.6(3) ?
    C2 C1 S1 . . 121.5(2) ?
    C6 C1 S1 . . 117.0(3) ?
    C1 C2 C3 . . 119.0(3) ?
    C1 C2 H2 . . 120.5 ?
    C3 C2 H2 . . 120.5 ?
    C4 C3 C2 . . 120.4(3) ?
    C4 C3 H3 . . 119.8 ?
    C2 C3 H3 . . 119.8 ?
    C3 C4 C5 . . 120.3(3) ?
    C3 C4 H4 . . 119.9 ?
    C5 C4 H4 . . 119.9 ?
    C4 C5 C6 . . 120.4(3) ?
    C4 C5 H5 . . 119.8 ?
    C6 C5 H5 . . 119.8 ?
    C5 C6 C1 . . 118.3(3) ?
    C5 C6 C7 . . 121.1(3) ?
    C1 C6 C7 . . 120.5(3) ?
    O1 C7 C8 . . 123.2(3) ?
    O1 C7 C6 . . 114.4(3) ?
    C8 C7 C6 . . 122.3(3) ?
    C7 C8 N1 . . 121.9(3) ?
    C7 C8 C9 . . 119.3(3) ?
    N1 C8 C9 . . 118.7(3) ?
    O4 C9 O5 . . 124.0(3) ?
    O4 C9 C8 . . 121.9(3) ?
    O5 C9 C8 . . 114.1(3) ?
    O5 C10 H10A . . 109.5 ?
    O5 C10 H10B . . 109.5 ?
    H10A C10 H10B . . 109.5 ?
    O5 C10 H10C . . 109.5 ?
    H10A C10 H10C . . 109.5 ?
    H10B C10 H10C . . 109.5 ?
    N1 C11 C12 . . 114.6(3) ?
    N1 C11 H11A . . 108.6 ?
    C12 C11 H11A . . 108.6 ?
    N1 C11 H11B . . 108.6 ?
    C12 C11 H11B . . 108.6 ?
    H11A C11 H11B . . 107.6 ?
    C11 C12 C13 . . 110.3(3) ?
    C11 C12 H12A . . 109.6 ?
    C13 C12 H12A . . 109.6 ?
    C11 C12 H12B . . 109.6 ?
    C13 C12 H12B . . 109.6 ?
    H12A C12 H12B . . 108.1 ?
    C12 C13 C14 . . 112.4(3) ?
    C12 C13 H13A . . 109.1 ?
    C14 C13 H13A . . 109.1 ?
    C12 C13 H13B . . 109.1 ?
    C14 C13 H13B . . 109.1 ?
    H13A C13 H13B . . 107.8 ?
    C13 C14 H14A . . 109.5 ?
    C13 C14 H14B . . 109.5 ?
    H14A C14 H14B . . 109.5 ?
    C13 C14 H14C . . 109.5 ?
    H14A C14 H14C . . 109.5 ?
    H14B C14 H14C . . 109.5 ?
loop_
    _geom_torsion_atom_site_label_1
    _geom_torsion_atom_site_label_2
    _geom_torsion_atom_site_label_3
    _geom_torsion_atom_site_label_4
    _geom_torsion_site_symmetry_1
    _geom_torsion_site_symmetry_2
    _geom_torsion_site_symmetry_3
    _geom_torsion_site_symmetry_4
    _geom_torsion
    _geom_torsion_publ_flag
    O2 S1 N1 C8 . . . . -63.0(3) ?
    O3 S1 N1 C8 . . . . 166.7(2) ?
    C1 S1 N1 C8 . . . . 50.6(3) ?
    O2 S1 N1 C11 . . . . 150.0(2) ?
    O3 S1 N1 C11 . . . . 19.7(3) ?
    C1 S1 N1 C11 . . . . -96.5(3) ?
    O2 S1 C1 C2 . . . . -102.1(3) ?
    O3 S1 C1 C2 . . . . 29.5(3) ?
    N1 S1 C1 C2 . . . . 144.2(3) ?
    O2 S1 C1 C6 . . . . 76.0(3) ?
    O3 S1 C1 C6 . . . . -152.4(2) ?
    N1 S1 C1 C6 . . . . -37.7(3) ?
    C6 C1 C2 C3 . . . . -2.0(5) ?
    S1 C1 C2 C3 . . . . 176.0(3) ?
    C1 C2 C3 C4 . . . . 0.4(5) ?
    C2 C3 C4 C5 . . . . 0.4(5) ?
    C3 C4 C5 C6 . . . . 0.3(5) ?
    C4 C5 C6 C1 . . . . -1.8(5) ?
    C4 C5 C6 C7 . . . . 175.6(3) ?
    C2 C1 C6 C5 . . . . 2.7(5) ?
    S1 C1 C6 C5 . . . . -175.4(3) ?
    C2 C1 C6 C7 . . . . -174.8(3) ?
    S1 C1 C6 C7 . . . . 7.1(4) ?
    C5 C6 C7 O1 . . . . 19.3(5) ?
    C1 C6 C7 O1 . . . . -163.4(3) ?
    C5 C6 C7 C8 . . . . -159.5(3) ?
    C1 C6 C7 C8 . . . . 17.9(5) ?
    O1 C7 C8 N1 . . . . 177.6(3) ?
    C6 C7 C8 N1 . . . . -3.8(5) ?
    O1 C7 C8 C9 . . . . 0.1(5) ?
    C6 C7 C8 C9 . . . . 178.7(3) ?
    C11 N1 C8 C7 . . . . 112.4(4) ?
    S1 N1 C8 C7 . . . . -34.9(4) ?
    C11 N1 C8 C9 . . . . -70.1(4) ?
    S1 N1 C8 C9 . . . . 142.7(3) ?
    C10 O5 C9 O4 . . . . -1.1(5) ?
    C10 O5 C9 C8 . . . . -179.9(3) ?
    C7 C8 C9 O4 . . . . -8.0(5) ?
    N1 C8 C9 O4 . . . . 174.3(3) ?
    C7 C8 C9 O5 . . . . 170.8(3) ?
    N1 C8 C9 O5 . . . . -6.8(4) ?
    C8 N1 C11 C12 . . . . -76.7(4) ?
    S1 N1 C11 C12 . . . . 69.3(3) ?
    N1 C11 C12 C13 . . . . 178.3(3) ?
    C11 C12 C13 C14 . . . . 174.0(3) ?
loop_
    _geom_hbond_atom_site_label_D
    _geom_hbond_atom_site_label_H
    _geom_hbond_atom_site_label_A
    _geom_hbond_site_symmetry_A
    _geom_hbond_distance_DH
    _geom_hbond_distance_HA
    _geom_hbond_distance_DA
    _geom_hbond_angle_DHA
    O1 H1O O4 . 0.84 1.85 2.564(4) 142.2
_iucr_refine_instructions_details
;
TITL 10045 in C2/c
CELL 0.71073 25.1734 9.2802 12.5306 90.000 91.741 90.000
ZERR 8.0000 0.0066 0.0024 0.0033 0.000 0.003 0.000
LATT 7
SYMM -X, Y, 0.5-Z
SFAC C H N O S
UNIT 112 136 8 40 8
MERG 2
FMAP 2
GRID
PLAN 20
TEMP -173
SIZE 0.44 0.31 0.25
BOND $H
HTAB
HTAB O1 O4
MPLA C1 C6 C7 C8 N1 S1
MPLA C1 C2 C3 C4 C5 C6
MPLA O4 C9 O5 C10
MPLA C11 C12 C13 C14
MPLA C1 C6 C7 C8 N1 S1
MPLA C7 O1 H1O O4 C9 C8
MPLA O4 C9 O5 C10
CONF
OMIT   13 1 1
OMIT   1 3 1
OMIT -9 7 2
OMIT 11 1 1
L.S. 20
ACTA 52
WGHT 0.08420 25.42950 0.00000 0.00000 0.00000 0.33330
FVAR 0.08364
S1     5   0.39425   0.14891   0.48843  11.00000   0.01597   0.01613 =
       0.01478  -0.00068  -0.00172   0.00100
O1     4   0.28629   0.26605   0.23550  11.00000   0.01915   0.02250 =
       0.01925   0.00326  -0.00227   0.00378
AFIX 147
H1O    2   0.30094   0.27957   0.17699  11.00000  -1.20000
AFIX 0
O2     4   0.39702   0.30006   0.51136  11.00000   0.02224   0.01663 =
       0.02443  -0.00472  -0.00215  -0.00103
O3     4   0.42548   0.05081   0.55284  11.00000   0.02102   0.02544 =
       0.01877   0.00265  -0.00324   0.00364
O4     4   0.36673   0.30429   0.11802  11.00000   0.02363   0.02271 =
       0.02010   0.00489  -0.00203   0.00057
O5     4   0.44802   0.25839   0.19007  11.00000   0.02024   0.02262 =
       0.01756   0.00317   0.00001  -0.00261
N1     3   0.40931   0.12516   0.36308  11.00000   0.02002   0.01800 =
       0.01161   0.00029  -0.00130   0.00097
C1     1   0.32710   0.09767   0.48701  11.00000   0.01488   0.01627 =
       0.01801  -0.00249  -0.00084   0.00208
C2     1   0.30543   0.02611   0.57289  11.00000   0.02239   0.01947 =
       0.01995   0.00140   0.00105   0.00470
AFIX 43
H2     2   0.32727  -0.00190   0.63248  11.00000  -1.20000
AFIX 0
C3     1   0.25114  -0.00393   0.57022  11.00000   0.02766   0.01837 =
       0.02347   0.00261   0.00656   0.00501
AFIX 43
H3     2   0.23579  -0.05222   0.62860  11.00000  -1.20000
AFIX 0
C4     1   0.21937   0.03630   0.48276  11.00000   0.01770   0.01785 =
       0.02902  -0.00434   0.00307  -0.00118
AFIX 43
H4     2   0.18238   0.01600   0.48178  11.00000  -1.20000
AFIX 0
C5     1   0.24152   0.10629   0.39641  11.00000   0.01728   0.01686 =
       0.02321  -0.00331  -0.00045   0.00083
AFIX 43
H5     2   0.21950   0.13390   0.33698  11.00000  -1.20000
AFIX 0
C6     1   0.29595   0.13617   0.39666  11.00000   0.01930   0.01509 =
       0.01748  -0.00234  -0.00048   0.00259
C7     1   0.32050   0.20030   0.30367  11.00000   0.02045   0.01416 =
       0.01637  -0.00168  -0.00372   0.00199
C8     1   0.37370   0.19090   0.28734  11.00000   0.02081   0.01491 =
       0.01417   0.00061  -0.00230   0.00000
C9     1   0.39560   0.25570   0.19034  11.00000   0.01990   0.01100 =
       0.01972  -0.00055  -0.00082  -0.00059
C10    1   0.47078   0.32163   0.09575  11.00000   0.02364   0.03592 =
       0.02249   0.00811   0.00376  -0.00625
AFIX 137
H10A   2   0.46461   0.25735   0.03457  11.00000  -1.50000
H10B   2   0.50909   0.33510   0.10812  11.00000  -1.50000
H10C   2   0.45401   0.41509   0.08092  11.00000  -1.50000
AFIX 0
C11    1   0.43520  -0.01242   0.33256  11.00000   0.01796   0.01787 =
       0.01871   0.00095   0.00079   0.00172
AFIX 23
H11A   2   0.46664  -0.02820   0.38051  11.00000  -1.20000
H11B   2   0.44799  -0.00278   0.25897  11.00000  -1.20000
AFIX 0
C12    1   0.39938  -0.14474   0.33742  11.00000   0.02155   0.01739 =
       0.01960  -0.00068  -0.00022   0.00308
AFIX 23
H12A   2   0.36746  -0.13002   0.29059  11.00000  -1.20000
H12B   2   0.38757  -0.15843   0.41138  11.00000  -1.20000
AFIX 0
C13    1   0.42922  -0.27874   0.30155  11.00000   0.02810   0.02065 =
       0.01932  -0.00137   0.00072   0.00598
AFIX 23
H13A   2   0.46314  -0.28642   0.34321  11.00000  -1.20000
H13B   2   0.43776  -0.26830   0.22534  11.00000  -1.20000
AFIX 0
C14    1   0.39715  -0.41686   0.31600  11.00000   0.03355   0.02248 =
       0.04554  -0.00434  -0.00619   0.00115
AFIX 137
H14A   2   0.38614  -0.42383   0.39017  11.00000  -1.50000
H14B   2   0.41915  -0.50036   0.29888  11.00000  -1.50000
H14C   2   0.36561  -0.41493   0.26822  11.00000  -1.50000
HKLF 4
;
data_global
_journal_date_recd_electronic     2012-04-18
_journal_date_accepted     2012-05-02
_journal_name_full     'Acta Crystallographica, Section E'
_journal_year     2012
_journal_volume     68
_journal_issue      6
_journal_page_first     o1663
_journal_page_last     o1663
_journal_paper_category     QO
_journal_paper_doi     10.1107/S1600536812019733
_journal_coeditor_code     IM2370
_publ_contact_author_name     'Muhammad Nadeem Arshad'
_publ_contact_author_address
;
Department of Chemistry, University of Gujrat, Gujrat 50781, Pakistan
;
_publ_contact_author_email     'mnachemist@hotmail.com'
_publ_contact_author_fax     ?
_publ_contact_author_phone     '+92-333-4537630'
_publ_section_title
;
Methyl 2-butyl-4-hydroxy-1,1-dioxo-2<i>H</i>-1,2-benzothiazine-3-carboxylate
;
loop_
    _publ_author_name
    _publ_author_footnote
    _publ_author_address
    'Arshad, Muhammad Nadeem' .
;
Department of Chemistry, University of Gujrat, Gujrat 50781, Pakistan
;
    'Khan, Islam Ullah' .
;
Materials Chemistry Laboratory, Department of Chemistry, GC University,
Lahore 54000, Pakistan
;
    'Zia-ur-Rehman, Muhammad' .
;
Applied Chemistry Research Centre
PCSIR Laboratories Complex
Lahore 54600, Pakistan
;
    'Ahmed, Waseem' .
;
Department of Biochemistry,
Federal Urdu University of Arts Science and Technology,
Gulshan-e-Iqbal Campus,
Karachi, Pakistan
;
    'Asiri, Abdullah M.'
;
Chemistry Department, Faculty of Science, King Abdul Aziz University,
PO Box 80203, Jeddah 21589, Saudi Arabia.
;
;
The Center of Excellence for Advanced Materials Research,
King Abdul Aziz University, Jeddah, PO Box 80203, Saudi Arabia
;
