# Supplementary material for: Methyl 2-butyl-4-hy­droxy-1,1-dioxo-2H-1,2-benzothia­zine-3-carboxyl­ate
Source: Acta Crystallogr Sect E Struct Rep Online. 2012 May 5;68(Pt 6):o1663. doi: 10.1107/S1600536812019733 (PMC3379260; doi:10.1107/S1600536812019733)
Supplement: Supplementary file 2 [file e-68-o1663-Isup2.hkl]

# 
# h,k,l, Fc-squared, Fo-squared, sigma(Fo-squared) and status flag 
# 
data_I
_shelx_title ' 10045 in C2/c' 
_shelx_refln_list_code          4 
_shelx_F_calc_maximum      342.58 
_exptl_crystal_F_000      1312.00 
_reflns_d_resolution_high  0.7461 
 
loop_ 
 _symmetry_equiv_pos_as_xyz 
 'x, y, z' 
 '-x, y, -z+1/2' 
 'x+1/2, y+1/2, z' 
 '-x+1/2, y+1/2, -z+1/2' 
 '-x, -y, -z' 
 'x, -y, z-1/2' 
 '-x+1/2, -y+1/2, -z' 
 'x+1/2, -y+1/2, z-1/2' 
 
_cell_length_a    25.1734 
_cell_length_b     9.2802 
_cell_length_c    12.5306 
_cell_angle_alpha  90.000 
_cell_angle_beta   91.741 
_cell_angle_gamma  90.000 
 
_shelx_F_squared_multiplier     1.000 
 
loop_ 
 _refln_index_h 
 _refln_index_k 
 _refln_index_l 
 _refln_F_squared_calc 
 _refln_F_squared_meas 
 _refln_F_squared_sigma 
 _refln_observed_status 
   4   0   0    49253.08    58830.43   1157.86 o 
   6   0   0   117361.54   137813.08   4547.79 o 
   8   0   0      190.38      288.60     12.43 o 
  10   0   0    27771.49    31562.02    622.30 o 
  12   0   0     1943.41     2004.92     73.61 o 
  14   0   0    10601.11    12876.85    261.88 o 
  16   0   0       61.39       52.41      9.00 o 
  18   0   0     2639.55     2811.80     68.68 o 
  20   0   0     2455.75     2847.42     71.17 o 
  22   0   0     1033.43      941.43     34.52 o 
  24   0   0     2200.31     2386.11     79.11 o 
  26   0   0     3872.52     4248.47    184.41 o 
  28   0   0     6086.58     7051.72    284.47 o 
  30   0   0     1741.59     1982.72    117.22 o 
  32   0   0      185.17      247.30     48.60 o 
   1   1   0    23018.63    27724.49    425.76 o 
   3   1   0     6176.15     7382.45    114.28 o 
   5   1   0     6390.39     7288.35     93.73 o 
   7   1   0     6708.75     8337.30    129.02 o 
   9   1   0     4291.12     5396.60     79.18 o 
  11   1   0    15779.78    19736.27    277.83 o 
  13   1   0      670.43      789.34     17.66 o 
  15   1   0      636.33      863.32     19.47 o 
  17   1   0       99.54       77.85      7.51 o 
  19   1   0      133.98      138.49      9.51 o 
  21   1   0       42.49       41.58      7.72 o 
  23   1   0      844.31      949.30     33.84 o 
  25   1   0        0.07        7.06     10.67 o 
  27   1   0       10.68       15.57     12.64 o 
  29   1   0      528.46      553.28     42.45 o 
  31   1   0        7.84       21.41     20.70 o 
  33   1   0      409.41      436.00     61.47 o 
   0   2   0    24336.83    31106.50    609.66 o 
   2   2   0    11910.87    15231.60    212.73 o 
   4   2   0    21344.14    26693.42    407.69 o 
   6   2   0      196.52      268.50      7.28 o 
   8   2   0     3086.38     3821.08     57.38 o 
  10   2   0     3648.59     4222.73     63.99 o 
  12   2   0    13700.86    17038.38    219.60 o 
  14   2   0     1452.52     1752.85     28.46 o 
  16   2   0     1433.76     1545.77     26.68 o 
  18   2   0     2619.66     3342.46     50.82 o 
  20   2   0      519.32      642.97     18.00 o 
  22   2   0      480.16      585.36     24.08 o 
  24   2   0      291.89      312.98     19.41 o 
  26   2   0      992.81      953.94     38.96 o 
  28   2   0      170.89      181.71     21.00 o 
  30   2   0       94.86      119.00     27.16 o 
  32   2   0      212.25      375.96     57.18 o 
   1   3   0      556.23      853.96     16.05 o 
   3   3   0    12828.61    15908.40    223.23 o 
   5   3   0     4089.84     4597.80     68.06 o 
   7   3   0      365.63      484.06     13.67 o 
   9   3   0    12339.99    14761.78    209.24 o 
  11   3   0     6319.90     7684.27    112.26 o 
  13   3   0     2854.30     3366.40     53.86 o 
  15   3   0     7100.50     8367.43    137.60 o 
  17   3   0      204.02      216.59     12.18 o 
  19   3   0     4600.53     5010.69    100.13 o 
  21   3   0      190.39      286.64     18.02 o 
  23   3   0       92.34       89.85     13.28 o 
  25   3   0      813.48      984.81     34.74 o 
  27   3   0      105.06      102.93     27.16 o 
  29   3   0       21.58       21.89     17.50 o 
  31   3   0      226.14      248.70     54.32 o 
   0   4   0     2825.50     3432.99     92.15 o 
   2   4   0        0.84        9.94      3.61 o 
   4   4   0    10624.60    13149.83    186.77 o 
   6   4   0       12.96       33.00      3.90 o 
   8   4   0    10487.71    11983.47    189.53 o 
  10   4   0     9777.59    12152.73    192.87 o 
  12   4   0     1867.84     2195.33     42.79 o 
  14   4   0     8165.73     9099.56    148.96 o 
  16   4   0     3451.05     4371.10     78.32 o 
  18   4   0       10.43        5.54      7.62 o 
  20   4   0     1058.43     1212.12     36.23 o 
  22   4   0        3.00       22.30      9.97 o 
  24   4   0      190.22      298.04     39.92 o 
  26   4   0        0.08       -6.05     11.50 o 
  28   4   0       16.32        6.12     16.08 o 
  30   4   0      847.16     1159.96     60.42 o 
   1   5   0     4039.76     4945.70     82.36 o 
   3   5   0      199.93      249.83      9.51 o 
   5   5   0      763.40      923.48     19.35 o 
   7   5   0      113.65      159.73     14.40 o 
   9   5   0      863.08      923.19     22.71 o 
  11   5   0       18.32       32.30      6.68 o 
  13   5   0       17.56       26.32      6.89 o 
  15   5   0      233.32      234.95     13.24 o 
  17   5   0     2127.33     2701.03     75.10 o 
  19   5   0      613.22      684.32     26.43 o 
  21   5   0      302.45      316.91     23.37 o 
  23   5   0      750.30      973.22     40.39 o 
  25   5   0      556.87      556.82     33.43 o 
  27   5   0        0.03        3.24     13.64 o 
  29   5   0      169.17      276.09     28.04 o 
   0   6   0     1722.84     1916.43     68.95 o 
   2   6   0        5.25        5.39      5.40 o 
   4   6   0     1868.59     1966.79     39.80 o 
   6   6   0       50.88       45.70      6.78 o 
   8   6   0     3227.60     3624.91     65.65 o 
  10   6   0     1612.63     1891.67     39.46 o 
  12   6   0      130.75      168.17     11.66 o 
  14   6   0     1590.13     1832.26     40.19 o 
  16   6   0       74.67      112.19     13.00 o 
  18   6   0      401.50      532.16     27.99 o 
  20   6   0      278.60      418.80     33.37 o 
  22   6   0      480.58      641.70     33.54 o 
  24   6   0      643.92      742.56     37.33 o 
  26   6   0       17.16       -0.42     14.05 o 
  28   6   0      147.05      196.66     25.81 o 
   1   7   0    13784.20    16444.19    260.36 o 
   3   7   0     1930.12     2174.11     49.51 o 
   5   7   0     8911.61    10093.48    164.85 o 
   7   7   0     3015.85     3468.75     65.68 o 
   9   7   0     9155.98    10865.54    177.53 o 
  11   7   0      567.41      485.76     18.22 o 
  13   7   0     1950.12     2340.98     55.66 o 
  15   7   0     1144.35     1291.46     44.52 o 
  17   7   0      208.60      218.25     20.35 o 
  19   7   0     6513.41     7938.82    181.68 o 
  21   7   0      553.53      750.60     36.24 o 
  23   7   0     2886.32     3279.95     92.88 o 
  25   7   0     1166.20     1428.25     55.52 o 
  27   7   0        3.11       28.59     31.45 o 
   0   8   0     1902.87     2276.50     95.78 o 
   2   8   0      235.81      261.44     17.33 o 
   4   8   0      929.83      974.73     26.21 o 
   6   8   0     2883.15     3389.85     64.71 o 
   8   8   0      336.66      396.17     32.00 o 
  10   8   0      149.68      171.40     16.30 o 
  12   8   0      101.38      155.07     16.89 o 
  14   8   0      288.97      370.07     37.70 o 
  16   8   0      160.73      182.70     19.52 o 
  18   8   0      552.55      604.28     32.99 o 
  20   8   0     3776.97     4871.07    123.93 o 
  22   8   0      449.69      543.46     34.23 o 
  24   8   0       11.25       13.64     14.92 o 
   1   9   0      971.36     1038.63     32.47 o 
   3   9   0       52.67       29.84     10.94 o 
   5   9   0     1909.53     2169.26     53.10 o 
   7   9   0      519.08      606.94     24.26 o 
   9   9   0     1104.66     1180.26     36.05 o 
  11   9   0        1.07       -6.19      9.08 o 
  13   9   0       15.11       12.47     11.20 o 
  15   9   0        6.72        8.48     11.20 o 
  17   9   0       81.65       93.60     17.79 o 
  19   9   0      396.11      437.85     31.00 o 
  21   9   0       20.61       13.22     14.73 o 
   0  10   0      208.29      236.76     25.27 o 
   2  10   0      821.63      870.52     30.70 o 
   4  10   0      364.69      415.96     26.10 o 
   6  10   0     1525.71     1787.36     56.62 o 
   8  10   0       45.44       52.39     17.09 o 
  10  10   0     3309.50     3751.65     97.54 o 
  12  10   0      785.80      852.82     37.80 o 
  14  10   0        2.22        7.76     11.81 o 
  16  10   0     2127.35     2578.15     77.94 o 
  18  10   0     1534.59     1656.18     72.76 o 
   1  11   0      468.64      612.26     31.63 o 
   3  11   0       15.76       51.71     14.56 o 
   5  11   0     1627.88     2085.67     65.17 o 
   7  11   0       13.11       19.87     15.45 o 
   9  11   0     1398.96     1989.49     79.23 o 
  11  11   0      897.72     1199.99     59.61 o 
  13  11   0      413.86      433.14     52.89 o 
  15  11   0      682.74      936.32     72.90 o 
   0  12   0       29.81       18.58     25.73 o 
   2  12   0      129.65      130.80     25.02 o 
   4  12   0       25.82       11.44     25.73 o 
   6  12   0       44.00       60.04     30.02 o 
   8  12   0      160.35      215.85     41.46 o 
 -33   1   1      255.22      348.80     55.75 o 
 -31   1   1     1541.25     1516.70    100.06 o 
 -29   1   1      725.32      850.55     70.05 o 
 -27   1   1        0.86      333.68     37.59 o 
 -25   1   1        0.18      297.42     26.82 o 
 -23   1   1     1213.96     1959.94     64.05 o 
 -21   1   1     2464.25     2834.57     50.83 o 
 -19   1   1      159.32      334.43     13.21 o 
 -17   1   1     2085.89     2939.14     49.96 o 
 -15   1   1     1585.66     1451.86     28.02 o 
 -13   1   1    25514.01    24652.22    345.81 o 
 -11   1   1     9238.12     9266.72    133.64 o 
  -9   1   1    22406.21    23510.28    328.50 o 
  -7   1   1    12950.47    15381.89    196.52 o 
  -5   1   1    11960.85    10970.83    154.19 o 
  -3   1   1    12767.08    12478.85    191.90 o 
  -1   1   1       18.46       54.59      4.41 o 
   1   1   1    61412.38    55984.45   1027.17 o 
   3   1   1     8425.58     9086.62    463.80 o 
   5   1   1     1813.49     4309.08    151.65 o 
   7   1   1    13862.40    14542.98    309.13 o 
   9   1   1     7513.83    13368.84    261.26 o 
  15   1   1       30.11      431.33     35.08 o 
  17   1   1     3934.78     3608.09     59.17 o 
  19   1   1      546.18      526.36     16.33 o 
  21   1   1     2311.29     2811.69     55.45 o 
  23   1   1     3517.28     3519.25     88.47 o 
  25   1   1     1371.09     1223.48     44.13 o 
  27   1   1     1832.26     1635.10     54.56 o 
  29   1   1       83.29      200.87     29.26 o 
  31   1   1      349.62      667.55     49.02 o 
  33   1   1       60.93      206.35     34.86 o 
 -32   2   1      383.45      487.46     62.90 o 
 -30   2   1     1041.51     1172.26     57.19 o 
 -28   2   1      160.07      168.54     29.30 o 
 -26   2   1      582.78      812.67     36.15 o 
 -24   2   1      358.55      319.41     19.79 o 
 -22   2   1        0.36        6.63      6.04 o 
 -20   2   1      162.51      227.94     11.93 o 
 -18   2   1      240.44      317.87     12.73 o 
 -16   2   1      225.98      192.01      9.53 o 
 -14   2   1      144.14      472.62     15.12 o 
 -12   2   1     2279.31     5547.06     95.01 o 
 -10   2   1     2658.50     2796.40     44.01 o 
  -8   2   1      967.17      868.05     16.55 o 
  -6   2   1      308.91     1417.93    109.47 o 
  -4   2   1     2942.93     2634.62     44.31 o 
  -2   2   1    69796.61    65710.21    909.54 o 
   0   2   1     5621.42     6024.30    140.38 o 
   2   2   1    21325.35    34068.99    989.56 o 
   4   2   1      264.14      830.73     38.46 o 
   6   2   1     4644.76     4091.37     60.62 o 
   8   2   1      735.42      787.33     28.56 o 
  10   2   1       91.33      815.59     32.38 o 
  12   2   1    11793.98    11864.31    170.05 o 
  14   2   1     1234.47     1286.01     22.48 o 
  16   2   1       24.71       57.40      7.43 o 
  18   2   1      243.04      325.24     12.11 o 
  20   2   1      526.15      428.68     20.67 o 
  22   2   1       22.35       31.46     12.59 o 
  24   2   1        4.71       58.55     13.41 o 
  26   2   1      929.68      915.06     38.99 o 
  28   2   1      491.56      516.48     33.59 o 
  30   2   1      504.57      635.28     36.36 o 
  32   2   1      255.12      353.09     54.32 o 
 -31   3   1       14.23      162.64     26.05 o 
 -29   3   1      279.28      256.79     29.50 o 
 -27   3   1      231.13      168.23     28.53 o 
 -25   3   1      396.72      496.52     30.21 o 
 -23   3   1       45.96       68.45     13.83 o 
 -21   3   1       39.20       90.60     12.12 o 
 -19   3   1     1389.25     1264.92     31.25 o 
 -17   3   1     1224.67     1336.02     31.11 o 
 -15   3   1       17.55       85.76      8.43 o 
 -13   3   1     2137.14     2203.57     37.57 o 
 -11   3   1     4146.56     4408.44     67.18 o 
  -9   3   1      406.33     2187.64     78.55 o 
  -7   3   1      221.58      734.60     35.70 o 
  -5   3   1     2334.37     2509.33     43.91 o 
  -3   3   1     3546.64     5173.20    158.86 o 
  -1   3   1    59164.64    57521.71    795.40 o 
   3   3   1     8605.64     9009.92    144.98 o 
   5   3   1     2077.04     2532.07     81.45 o 
   7   3   1     2410.14     2140.76     38.95 o 
   9   3   1     6810.53     6662.92     97.60 o 
  11   3   1      902.78     2029.68     34.41 o 
  13   3   1      742.12     1200.31     23.62 o 
  15   3   1      335.46      289.96     13.96 o 
  17   3   1      151.05      551.65     33.59 o 
  19   3   1      296.76      604.37     26.41 o 
  21   3   1      245.61      257.26     17.50 o 
  23   3   1      281.86      242.88     20.63 o 
  25   3   1      724.87      694.52     29.03 o 
  27   3   1       22.13       24.25     13.56 o 
  29   3   1        2.57       89.18     21.57 o 
  31   3   1      522.02      613.16     45.78 o 
 -30   4   1       12.29       45.49     19.69 o 
 -28   4   1       50.83       89.33     18.84 o 
 -26   4   1     1096.33     1134.12     45.53 o 
 -24   4   1        3.51       22.42     15.39 o 
 -22   4   1        8.82       24.92     11.70 o 
 -20   4   1      926.04     1069.48     39.03 o 
 -18   4   1        1.06       33.43      8.04 o 
 -16   4   1     2193.97     2444.71     48.78 o 
 -14   4   1      654.38      608.86     18.71 o 
 -12   4   1     1184.52     1306.35     29.23 o 
 -10   4   1     7718.21     8762.02    141.77 o 
  -8   4   1     6933.93     6909.61    112.90 o 
  -6   4   1      151.45      128.45      7.50 o 
  -4   4   1      199.11      478.91     12.89 o 
  -2   4   1        0.90       42.77      7.02 o 
   0   4   1      175.78      192.30      7.63 o 
   2   4   1      241.46      162.83      7.78 o 
   4   4   1     1049.30     1122.66     21.31 o 
   6   4   1       93.08      154.87      7.88 o 
   8   4   1     1493.79     3230.23     56.95 o 
  10   4   1     6360.27     7901.27    115.84 o 
  12   4   1      234.02      519.42     16.39 o 
  14   4   1       40.32      146.60      9.50 o 
  16   4   1      967.90     1416.63     37.32 o 
  18   4   1       94.73      112.95     12.58 o 
  20   4   1      705.42      923.63     36.31 o 
  22   4   1       36.91       33.10     10.60 o 
  24   4   1      139.18       80.10     17.54 o 
  26   4   1       11.16      261.75     30.70 o 
  28   4   1      127.58      142.74     26.22 o 
  30   4   1       36.41       33.92     20.70 o 
 -29   5   1        0.09        4.50     13.46 o 
 -27   5   1      713.58      784.05     39.73 o 
 -25   5   1      739.56      712.73     46.02 o 
 -23   5   1     1052.86      930.47     38.98 o 
 -21   5   1     5894.83     6006.74    141.29 o 
 -19   5   1     1008.39     1729.06     57.80 o 
 -17   5   1     2229.19     3121.52     76.70 o 
 -15   5   1     5070.10     4717.43     84.29 o 
 -13   5   1      556.98     1262.51     29.87 o 
 -11   5   1      647.87     2161.18     42.88 o 
  -9   5   1      118.62      210.69     10.77 o 
  -7   5   1     5902.80     6063.10    100.89 o 
  -5   5   1       18.35       87.60      5.80 o 
  -3   5   1     3297.69     4173.15     64.12 o 
  -1   5   1      717.05      908.14     31.64 o 
   1   5   1     1799.11     1686.67     30.14 o 
   3   5   1     4287.84     4527.36     69.82 o 
   5   5   1      569.77      443.70     12.66 o 
   7   5   1     4055.15     5201.66     79.38 o 
   9   5   1      447.68      425.92     14.65 o 
  11   5   1     6502.23     5973.51    101.20 o 
  13   5   1     3244.17     2969.75     56.31 o 
  15   5   1      408.27     1565.65     40.53 o 
  17   5   1     4870.91     4883.18    115.34 o 
  19   5   1     3194.71     3250.66     78.61 o 
  21   5   1     2542.10     3588.69     90.77 o 
  23   5   1       82.11      299.37     22.94 o 
  25   5   1      154.99      334.70     33.98 o 
  27   5   1      439.97      622.10     36.55 o 
  29   5   1       48.15       53.02     26.45 o 
 -28   6   1        6.29       64.02     19.08 o 
 -26   6   1      275.38      447.13     31.77 o 
 -24   6   1      109.17      240.33     42.16 o 
 -22   6   1      631.48      643.46     33.82 o 
 -20   6   1      481.11     1423.89    112.90 o 
 -18   6   1     1907.41     2759.43     75.83 o 
 -16   6   1     1125.83     1839.77     53.03 o 
 -14   6   1        0.47      651.23     27.27 o 
 -12   6   1     5240.78     4635.40     82.63 o 
 -10   6   1      113.64      280.78     13.18 o 
  -8   6   1     2847.42     3828.48     68.82 o 
  -6   6   1       45.97      629.52     18.58 o 
  -4   6   1      245.73      386.03     13.99 o 
  -2   6   1     1560.61     1596.13     29.69 o 
   0   6   1     1665.47     2075.40     36.49 o 
   2   6   1      346.66      808.41     18.89 o 
   4   6   1      537.95      546.96     15.43 o 
   6   6   1     2258.67     2104.12     42.28 o 
   8   6   1     4446.96     5019.00     87.11 o 
  10   6   1      660.36      728.28     21.01 o 
  12   6   1     1474.80     2461.27     49.43 o 
  14   6   1     2201.90     2085.72     52.02 o 
  16   6   1     4102.13     3802.30     81.26 o 
  18   6   1     5057.89     4870.89    103.58 o 
  20   6   1     4225.54     3868.56     99.27 o 
  22   6   1      122.74      299.54     24.78 o 
  24   6   1      674.13      760.15     38.13 o 
  26   6   1     1120.63     1043.50     46.47 o 
  28   6   1      187.94      209.99     31.83 o 
 -27   7   1       62.81       45.74     35.74 o 
 -25   7   1     1086.21     1161.20     49.85 o 
 -23   7   1      250.73      288.91     34.67 o 
 -21   7   1      536.12      623.28     34.26 o 
 -19   7   1     2581.80     2807.87     79.20 o 
 -17   7   1     1421.53     1320.69     46.42 o 
 -15   7   1        0.58       -7.34      8.35 o 
 -13   7   1       96.57      165.44     13.92 o 
 -11   7   1     1519.23     1419.10     38.53 o 
  -9   7   1     2398.95     2725.11     53.74 o 
  -7   7   1     6097.06     5710.56     98.93 o 
  -5   7   1      132.49      129.06     11.74 o 
  -3   7   1     1599.30     1477.97     33.00 o 
  -1   7   1     1213.03      948.31     24.37 o 
   1   7   1        2.16      191.74     14.49 o 
   3   7   1      441.33      712.38     20.98 o 
   5   7   1       29.69       59.75     13.18 o 
   7   7   1     1325.96     2778.89     60.90 o 
   9   7   1     1935.89     2363.07     48.38 o 
  11   7   1      489.99      820.56     27.68 o 
  13   7   1      234.20      291.81     18.02 o 
  15   7   1       10.63       11.63      8.66 o 
  17   7   1      169.38      425.87     28.27 o 
  19   7   1     1273.23     1775.22     57.45 o 
  21   7   1      280.53      313.11     29.64 o 
  23   7   1      346.33      397.33     39.10 o 
  25   7   1      242.41      484.71     75.16 o 
  27   7   1        0.08       20.01     32.88 o 
 -24   8   1     2700.31     2803.18     85.69 o 
 -22   8   1     1737.17     1952.50    105.41 o 
 -20   8   1       35.30       72.69     17.29 o 
 -18   8   1      980.92      903.37     39.50 o 
 -16   8   1        7.96      169.00     28.38 o 
 -14   8   1      297.85      365.52     27.39 o 
 -12   8   1     6286.71     5563.60    112.87 o 
 -10   8   1      237.89      283.94     23.93 o 
  -8   8   1     2950.90     2896.02     65.34 o 
  -6   8   1     1899.41     1648.31     37.60 o 
  -4   8   1      129.19      574.40     19.56 o 
  -2   8   1     2363.15     1972.37     42.09 o 
   0   8   1      682.90      849.70     27.48 o 
   2   8   1      199.62      694.43     24.20 o 
   4   8   1     1858.74     1797.76     39.65 o 
   6   8   1      184.00      611.53     21.41 o 
   8   8   1     1268.28     1892.02     42.25 o 
  10   8   1      208.52      222.60     16.92 o 
  12   8   1      379.58     1821.14     99.23 o 
  14   8   1      293.59      399.70     25.30 o 
  16   8   1     1001.03      905.85     37.61 o 
  18   8   1      245.66      473.27     29.41 o 
  20   8   1      138.05      191.11     27.86 o 
  22   8   1     2388.55     2618.46    146.81 o 
  24   8   1      504.83     1218.80     65.76 o 
 -21   9   1       11.72       67.24     18.01 o 
 -19   9   1     2520.34     2734.74     90.61 o 
 -17   9   1       62.42      163.36     31.92 o 
 -15   9   1     1189.87     1092.25     43.12 o 
 -13   9   1       96.73      108.04     18.05 o 
 -11   9   1     1631.64     2212.47     56.15 o 
  -9   9   1      982.10      953.70     31.80 o 
  -7   9   1       39.25      776.64     28.17 o 
  -5   9   1        5.78       50.09     12.32 o 
  -3   9   1        1.08      154.00     13.78 o 
  -1   9   1      742.29      938.24     30.62 o 
   1   9   1     1002.37     1137.04     34.24 o 
   3   9   1      665.29      657.41     24.77 o 
   5   9   1      144.07      162.79     16.60 o 
   7   9   1     2674.14     2487.78     52.58 o 
   9   9   1       10.05      259.21     17.30 o 
  11   9   1     2441.89     2723.85     74.99 o 
  13   9   1       65.98       66.81     14.81 o 
  15   9   1       69.93      314.97     24.37 o 
  17   9   1      470.80      497.29     31.28 o 
  19   9   1      909.94     1562.60     56.84 o 
  21   9   1      440.31      435.07     32.43 o 
 -18  10   1       81.57      231.42     30.27 o 
 -16  10   1      160.20      201.57     23.82 o 
 -14  10   1      151.22      165.84     21.14 o 
 -12  10   1       37.16      258.73     27.63 o 
 -10  10   1       25.57      136.11     18.66 o 
  -8  10   1      102.44      161.40     22.61 o 
  -6  10   1        6.84       20.27     17.12 o 
  -4  10   1      150.32      143.94     17.87 o 
  -2  10   1        2.26       19.35     12.96 o 
   0  10   1      119.36      129.15     14.44 o 
   2  10   1       89.97       98.99     13.18 o 
   4  10   1        9.01       52.57     11.21 o 
   6  10   1        4.45        7.35     10.08 o 
   8  10   1      137.99      158.88     44.31 o 
  10  10   1      459.09      428.62     33.85 o 
  12  10   1      912.51      812.19     36.55 o 
  14  10   1       49.91       78.12     16.06 o 
  16  10   1       35.58       92.13     18.20 o 
  18  10   1      746.57      838.57     49.41 o 
 -15  11   1        2.58       37.17     28.59 o 
 -13  11   1       84.29      147.24     37.17 o 
 -11  11   1      166.36      160.79     26.77 o 
  -9  11   1       84.85      115.40     24.20 o 
  -7  11   1       41.46      310.44     29.93 o 
  -5  11   1      106.53       85.37     16.60 o 
  -3  11   1       48.94      299.62     26.42 o 
  -1  11   1      284.83      223.98     21.93 o 
   1  11   1       49.15       62.70     15.35 o 
   3  11   1     1277.83     1156.73     77.91 o 
   5  11   1        4.00       22.60     15.80 o 
   7  11   1     1361.22     1197.99     56.94 o 
   9  11   1       26.55       27.36     17.50 o 
  11  11   1       92.86      153.21     27.88 o 
  13  11   1        7.03        8.58     22.87 o 
  -8  12   1      709.06     1210.79     85.77 o 
  -6  12   1      295.46      249.14     30.82 o 
  -4  12   1      603.87      758.29     37.96 o 
  -2  12   1      200.28      395.89     28.81 o 
   0  12   1      202.98      213.36     27.78 o 
   2  12   1     1236.18     1167.90     84.34 o 
   4  12   1      883.18     1083.56     81.48 o 
 -28   0   2     1185.86     1623.91     95.78 o 
 -26   0   2       30.64      164.17     24.20 o 
 -24   0   2      476.43     1111.60     62.80 o 
 -22   0   2      900.39      975.29     34.70 o 
 -20   0   2     3692.67     3201.40    148.75 o 
 -18   0   2      338.96      652.71     25.07 o 
 -16   0   2     2060.11     1722.59     45.74 o 
 -14   0   2     5188.67     9152.82    514.44 o 
 -12   0   2    18290.12    17900.30    357.63 o 
  -6   0   2    10377.12     9358.38    187.56 o 
  -4   0   2      898.52      657.31     20.14 o 
  -2   0   2      105.13      127.70      6.50 o 
   0   0   2     4353.43     4239.97     72.62 o 
   2   0   2    13927.43    13599.44    269.32 o 
   4   0   2     3748.97     3365.59     69.85 o 
   6   0   2     1234.80      937.95     27.24 o 
   8   0   2    30576.08    28265.68    555.42 o 
  10   0   2    26354.99    24850.80    490.33 o 
  14   0   2    18462.29    18414.31    369.72 o 
  16   0   2      705.69     1209.67     35.36 o 
  18   0   2     1102.30     1117.38     35.04 o 
  22   0   2     1636.27     1649.87     60.85 o 
  24   0   2     2456.70     2536.59     85.05 o 
  26   0   2      897.30      792.18     42.52 o 
  28   0   2     2535.16     2770.37    142.95 o 
  30   0   2      558.15      648.99     68.62 o 
  32   0   2     1346.41     1403.77    101.49 o 
 -27   1   2       35.62      148.50     25.73 o 
 -25   1   2      383.31      312.43     19.78 o 
 -23   1   2      334.07      687.26     55.34 o 
 -21   1   2       45.76       57.63      7.98 o 
 -19   1   2      293.96      337.81     14.06 o 
 -17   1   2      473.94      703.79     18.26 o 
 -15   1   2       11.99       42.72     10.28 o 
 -13   1   2     1044.01     1016.06     20.99 o 
 -11   1   2    11241.16    11736.51    167.88 o 
  -9   1   2      296.50      255.18      9.36 o 
  -7   1   2      572.71      625.99     14.08 o 
  -5   1   2     1967.93     1716.24     29.32 o 
  -3   1   2       70.65       86.78      5.45 o 
  -1   1   2    13869.79    13543.16    208.40 o 
   1   1   2      163.71      132.60      6.04 o 
   3   1   2    10795.58    10091.16    167.57 o 
   5   1   2     5568.89     4770.41     85.17 o 
   7   1   2      238.07      304.66     27.24 o 
   9   1   2      151.60      198.58      7.76 o 
  11   1   2     2108.97     4125.04     97.94 o 
  13   1   2       87.85      365.94     34.36 o 
  15   1   2      435.79      360.74     12.44 o 
  17   1   2      743.04      673.00     19.87 o 
  19   1   2      308.49      323.79     14.80 o 
  21   1   2       13.51       41.54     20.43 o 
  23   1   2     1989.70     1881.55     49.73 o 
  25   1   2       61.12       85.79     15.07 o 
  27   1   2     1046.70      972.39     40.93 o 
  29   1   2     2240.62     2341.57     72.59 o 
  31   1   2      171.95      278.18     35.79 o 
  33   1   2      767.15     1103.57     91.49 o 
 -32   2   2       86.87      101.49     37.17 o 
 -30   2   2     1399.55     1584.05     67.95 o 
 -28   2   2      196.13      264.20     23.54 o 
 -26   2   2      336.40      246.52     26.10 o 
 -24   2   2     3662.66     3399.98     65.85 o 
 -22   2   2      320.59      312.84     14.20 o 
 -20   2   2      539.89     1090.42     27.81 o 
 -18   2   2      630.76      734.45     18.96 o 
 -16   2   2      125.67      818.49     53.38 o 
 -14   2   2     1670.40     2886.52     83.48 o 
 -12   2   2     1808.71     1699.31     27.43 o 
 -10   2   2     1136.29     2882.19     66.12 o 
  -8   2   2     3242.67     6132.24    395.15 o 
  -6   2   2     1585.07     1643.70     26.87 o 
  -4   2   2    29231.14    27187.82    377.18 o 
  -2   2   2     4573.10     4547.63     71.73 o 
   0   2   2    38610.48    39851.77    817.71 o 
   2   2   2    23689.38    22097.24    307.86 o 
   4   2   2        0.09        2.04      5.20 o 
   6   2   2       33.94       57.24      7.76 o 
   8   2   2    15624.46    15026.01    212.13 o 
  10   2   2     8065.87     7617.17    110.80 o 
  14   2   2     6977.40     6628.24     99.51 o 
  16   2   2     2523.74     2596.53     49.50 o 
  18   2   2      558.35      616.08     19.75 o 
  20   2   2     2328.16     2395.65     48.96 o 
  22   2   2       29.87       58.22     12.80 o 
  26   2   2        1.30       42.01     13.46 o 
  28   2   2      621.60      681.89     36.54 o 
  30   2   2      504.18      946.83     43.38 o 
  32   2   2       91.67       66.96     25.21 o 
 -31   3   2       20.24       68.07     32.88 o 
 -29   3   2      152.78      355.11     27.73 o 
 -27   3   2      100.50      244.99     27.24 o 
 -23   3   2      895.43     1005.43     42.34 o 
 -21   3   2      322.95      301.39     17.80 o 
 -17   3   2     1189.87     1043.47     28.01 o 
 -15   3   2     1903.55     1810.38     37.74 o 
 -13   3   2     1144.10     1659.35     34.33 o 
 -11   3   2     1799.00     2703.77     43.89 o 
  -9   3   2     1629.13     1413.24     36.18 o 
  -7   3   2    11236.47    10539.32    165.97 o 
  -5   3   2      410.18      326.33     13.21 o 
  -3   3   2      845.53     1118.78     70.57 o 
  -1   3   2    37158.50    37790.22    951.16 o 
   1   3   2    28137.24    31250.68    922.24 o 
   3   3   2     1331.68     1360.92     39.32 o 
   5   3   2      100.74      270.96     17.37 o 
   7   3   2      110.29      129.63     10.98 o 
   9   3   2     1147.74     1313.44     36.97 o 
  11   3   2     4803.29     4800.38     73.13 o 
  13   3   2     1983.96     2026.08     35.27 o 
  17   3   2        7.63      112.38     14.02 o 
  19   3   2    14322.82    13031.38    235.90 o 
  21   3   2      130.44      156.36     24.97 o 
  23   3   2      557.90      712.34     37.22 o 
  25   3   2     2163.76     2069.49     64.07 o 
  27   3   2     1406.91     1270.66     48.64 o 
  29   3   2     1100.83     1152.57     48.16 o 
  31   3   2      290.64      300.99     51.70 o 
 -30   4   2       80.31      122.83     31.65 o 
 -28   4   2      854.07     1048.97     45.42 o 
 -26   4   2       41.79      112.37     16.98 o 
 -20   4   2      390.26      362.11     19.39 o 
 -16   4   2       82.67      105.50     11.33 o 
 -14   4   2     1141.79     1119.11     27.03 o 
 -12   4   2     1137.23     3027.67     90.91 o 
 -10   4   2      916.09      769.88     19.62 o 
  -8   4   2    10922.64    10916.99    173.01 o 
  -6   4   2     2342.89     2212.98     40.92 o 
  -4   4   2     1408.71     1518.72     34.18 o 
  -2   4   2    20253.13    20578.75    288.57 o 
   0   4   2    15605.78    16584.47    465.94 o 
   2   4   2     5794.18     6285.68    195.80 o 
   4   4   2     1976.36     2005.79     69.90 o 
   6   4   2      183.38      100.58     10.29 o 
   8   4   2     1407.94     1445.78     74.33 o 
  10   4   2      371.64      413.48     16.41 o 
  12   4   2     8930.73     8391.69    123.57 o 
  14   4   2      382.08      473.80     18.93 o 
  16   4   2        1.54       10.52      7.01 o 
  18   4   2    17627.20    15607.57    279.27 o 
  20   4   2      219.24      249.06     17.50 o 
  22   4   2     1858.52     1493.25     43.41 o 
  24   4   2     2482.72     2422.98     61.58 o 
  26   4   2      655.20      620.72     34.77 o 
  28   4   2     1459.45     1440.83     53.89 o 
  30   4   2      141.75      153.60     29.70 o 
 -29   5   2      463.99      451.33     33.99 o 
 -27   5   2      379.50      367.12     29.29 o 
 -25   5   2      245.32      396.64     28.19 o 
 -23   5   2       35.64      138.01     23.18 o 
 -21   5   2      142.07      249.48     21.37 o 
 -19   5   2     1054.41     1236.51     36.71 o 
 -17   5   2     1098.74     1152.08     34.17 o 
 -15   5   2      811.69      880.46     28.29 o 
 -13   5   2      159.86      849.12     52.89 o 
  -9   5   2      252.43      469.79     36.26 o 
  -5   5   2      487.63      903.19     49.13 o 
  -3   5   2    14747.01    14608.98    207.91 o 
  -1   5   2     2955.19     3405.84     53.94 o 
   1   5   2     2175.22     2797.40    100.39 o 
   3   5   2      501.16      501.75     31.45 o 
   5   5   2     5913.98     5727.96     86.81 o 
   7   5   2     2965.42     2975.84     48.95 o 
   9   5   2     1358.53     1246.08     28.16 o 
  11   5   2     3509.86     3105.45     57.46 o 
  13   5   2     4824.55     4552.61     90.74 o 
  15   5   2     1577.20     1514.09     40.02 o 
  17   5   2      617.97      744.63     36.11 o 
  19   5   2     1071.45     1121.57     35.19 o 
  21   5   2      803.15      725.12     28.75 o 
  23   5   2      854.09      754.09     31.09 o 
  25   5   2     1341.91     1104.24     38.94 o 
  27   5   2      299.18      354.95     54.32 o 
  29   5   2       38.79       85.53     46.46 o 
 -28   6   2      622.69      763.70     47.25 o 
 -26   6   2       20.57       30.59     15.36 o 
 -24   6   2      890.47      964.08     42.74 o 
 -20   6   2     6269.21     5956.17    228.91 o 
 -18   6   2      977.67     1120.10     41.44 o 
 -16   6   2     3128.91     2919.42     66.37 o 
 -14   6   2     2531.62     2662.43     60.87 o 
 -12   6   2     2015.14     2007.95     48.39 o 
 -10   6   2     2297.04     2976.86     64.62 o 
  -6   6   2     2676.44     3743.42     93.68 o 
  -4   6   2      109.95      424.40     57.89 o 
  -2   6   2      926.66      988.26     21.15 o 
   0   6   2     9253.69     9382.38    173.25 o 
   2   6   2      515.63      624.95     26.74 o 
   4   6   2     2538.35     2352.44     41.41 o 
   6   6   2     6684.99     6739.79    112.88 o 
   8   6   2     3587.05     3349.02     62.05 o 
  10   6   2     5036.28     4882.75     85.97 o 
  12   6   2      471.92      834.34     32.60 o 
  14   6   2      955.62     1349.25     42.45 o 
  16   6   2      186.70      702.64     37.40 o 
  18   6   2     1604.91     1605.66     44.47 o 
  20   6   2     1684.73     2615.28    115.96 o 
  22   6   2     1895.24     1738.36     49.99 o 
  24   6   2     1413.71     1453.57     87.66 o 
  26   6   2       52.76       44.07     17.46 o 
 -25   7   2      797.43      804.13     41.64 o 
 -23   7   2      774.78      797.89     39.23 o 
 -21   7   2     1649.77     1696.88     58.27 o 
 -19   7   2      712.51      674.69     33.78 o 
 -17   7   2       69.20      204.87     19.71 o 
 -15   7   2      440.21     1365.68     55.38 o 
 -13   7   2     2274.02     2779.32     87.18 o 
 -11   7   2     1357.62     1360.60     37.50 o 
  -7   7   2      180.04      820.53     52.89 o 
  -5   7   2      202.96     1323.72     72.90 o 
  -1   7   2      524.52      546.60     18.07 o 
   1   7   2      118.39      163.29      9.34 o 
   3   7   2     7019.94     6548.02    111.02 o 
   5   7   2     4386.49     3958.03     72.00 o 
   7   7   2     2811.25     2596.01     51.56 o 
   9   7   2    12882.21    11655.75    211.48 o 
  11   7   2      352.13      540.52     22.42 o 
  13   7   2     3945.62     3811.85     81.40 o 
  15   7   2     4848.70     4256.74     90.38 o 
  17   7   2     1067.66      935.71     32.67 o 
  19   7   2      729.96      659.49     28.23 o 
  21   7   2        2.53      270.36     47.17 o 
  23   7   2      634.59      798.66     38.74 o 
  25   7   2       22.88      207.93     24.30 o 
  27   7   2      294.01      300.19     51.46 o 
 -24   8   2      101.99      108.64     38.60 o 
 -22   8   2      228.13      278.69     27.21 o 
 -20   8   2       34.60       28.77     16.47 o 
 -18   8   2      379.35      436.28     29.23 o 
 -16   8   2     3730.97     3347.11     90.16 o 
 -14   8   2      476.10      650.80     26.05 o 
 -12   8   2       14.10       20.39      8.97 o 
 -10   8   2       32.97       11.04      8.34 o 
  -8   8   2      327.53      621.30     28.28 o 
  -6   8   2      546.29      726.39     26.03 o 
  -4   8   2      181.00      215.45     14.91 o 
   0   8   2      335.98      316.03     17.30 o 
   2   8   2     2941.53     2678.76     70.23 o 
   4   8   2      742.23      761.44     22.89 o 
   6   8   2      950.35      951.05     26.60 o 
   8   8   2     1558.31     1555.06     41.72 o 
  10   8   2       29.26       29.46      9.28 o 
  12   8   2       73.88       45.15     11.05 o 
  14   8   2     1242.78     1206.67     50.76 o 
  16   8   2      231.25      851.98     65.76 o 
  18   8   2       35.60       74.90     15.30 o 
  20   8   2        0.39       11.59     12.64 o 
  22   8   2      118.06      161.23     28.23 o 
  24   8   2      120.29      177.26     41.46 o 
 -21   9   2      261.46      296.33     28.60 o 
 -19   9   2        0.08       -2.24     14.68 o 
 -17   9   2       14.01       26.50     13.72 o 
 -15   9   2      263.73      260.25     23.65 o 
 -13   9   2       23.36       37.57     12.32 o 
 -11   9   2     1336.15     1145.79     36.96 o 
  -9   9   2      816.26      670.63     27.12 o 
  -7   9   2       76.81       91.95     12.65 o 
  -5   9   2     2437.25     2159.23     54.13 o 
  -3   9   2       36.12       31.69     12.07 o 
  -1   9   2        1.41       54.62     12.09 o 
   1   9   2      587.13      458.18     21.26 o 
   3   9   2      120.17      124.64     13.82 o 
   5   9   2     1068.91     1322.77     38.28 o 
   7   9   2       18.00       31.47      9.60 o 
   9   9   2        4.50       82.61     13.69 o 
  11   9   2       54.23      171.21     23.59 o 
  13   9   2      165.24      205.57     20.83 o 
  15   9   2      146.66      172.09     20.31 o 
  17   9   2       83.97       81.81     17.59 o 
  19   9   2       38.92       24.85     14.27 o 
  21   9   2      193.60      226.75     25.58 o 
 -18  10   2        1.05       88.63     31.45 o 
 -16  10   2       63.40       65.17     18.12 o 
 -14  10   2       56.10      102.62     18.50 o 
 -12  10   2       13.02       54.83     14.08 o 
 -10  10   2     2924.98     2681.21     73.51 o 
  -8  10   2        5.41       34.10     13.19 o 
  -6  10   2      908.48      901.17     38.51 o 
  -4  10   2     2072.98     1919.06     60.50 o 
  -2  10   2       62.88      130.98     29.52 o 
   0  10   2      484.44      642.50     31.49 o 
   2  10   2      253.09      241.41     20.50 o 
   4  10   2      306.31      615.01     67.46 o 
   6  10   2        5.88      137.23     30.02 o 
   8  10   2      149.58      193.19     20.04 o 
  12  10   2      236.39      273.05     30.32 o 
  14  10   2       47.13       56.48     15.40 o 
  16  10   2        0.01       11.11     13.15 o 
  18  10   2      311.89      438.70     38.41 o 
 -15  11   2      109.01      128.65     38.60 o 
 -13  11   2        1.38      135.80     35.74 o 
 -11  11   2      347.57      445.07     38.37 o 
  -9  11   2        1.58      148.42     24.20 o 
  -7  11   2     1212.11     1191.33     47.59 o 
  -5  11   2      586.14      725.51     79.69 o 
  -3  11   2      100.44       46.09     15.07 o 
  -1  11   2     2056.62     2050.53     65.11 o 
   1  11   2      611.62      930.57     43.14 o 
   3  11   2        0.50       -4.08     14.04 o 
   5  11   2      863.42      857.64     47.38 o 
   7  11   2       11.89      160.10     37.17 o 
   9  11   2     1029.58      889.96     48.95 o 
  11  11   2      376.24      473.16     38.83 o 
  13  11   2      817.25      746.20     64.33 o 
  -6  12   2       43.08      126.36     20.22 o 
  -4  12   2        0.82       -0.81     13.37 o 
  -2  12   2      136.95      118.10     20.22 o 
   0  12   2      156.94      128.62     26.28 o 
   2  12   2        0.25       -0.61     20.01 o 
 -29   1   3        2.94       92.92     32.88 o 
 -27   1   3     2763.01     3092.88     63.02 o 
 -25   1   3     1331.94     1432.79     35.76 o 
 -23   1   3     2554.17     2398.65     66.36 o 
 -21   1   3     5121.76     5363.35    123.59 o 
 -19   1   3      988.91      970.32     23.15 o 
 -17   1   3     3798.58     6123.10    142.58 o 
 -15   1   3     2522.44     2462.45     42.49 o 
 -13   1   3     1187.18     1151.96     23.22 o 
 -11   1   3     4000.52     4105.29    179.24 o 
  -9   1   3      258.27      262.48     30.87 o 
  -7   1   3    32459.58    29718.85    377.43 o 
  -5   1   3     4503.94     4071.68     55.11 o 
  -3   1   3    39890.02    39322.63    664.74 o 
  -1   1   3    14974.50    14537.40    221.90 o 
   1   1   3    34628.51    32723.67    454.36 o 
   3   1   3    82665.33    77988.39   1052.95 o 
   5   1   3        3.63        5.33      3.71 o 
   7   1   3     3194.69     3103.53     58.55 o 
   9   1   3     3397.22     3079.80     52.88 o 
  11   1   3     7881.27     7303.76    107.04 o 
  13   1   3      532.15      595.77     16.61 o 
  15   1   3     1230.72     1216.64     35.47 o 
  17   1   3    16761.37    15918.00    249.84 o 
  19   1   3      211.67      314.10     26.20 o 
  21   1   3     6179.94     6193.71    138.24 o 
  23   1   3      713.67     1044.45     43.95 o 
  25   1   3     1288.32     1323.62     47.44 o 
  27   1   3     3508.55     3834.05    101.38 o 
  29   1   3      586.20      649.66     37.37 o 
  31   1   3     4625.45     4919.17    161.73 o 
 -30   2   3     1803.84     1810.47     78.77 o 
 -28   2   3      117.15      130.78     19.55 o 
 -24   2   3      773.84      657.13     22.68 o 
 -22   2   3     2175.29     2097.16     44.97 o 
 -18   2   3      824.47      769.01     19.79 o 
 -16   2   3     1340.59     2227.16     92.92 o 
 -14   2   3     1383.24     1218.79     22.44 o 
 -12   2   3      362.47      481.74     32.88 o 
 -10   2   3     2587.66     2674.16     39.46 o 
  -8   2   3      375.69      306.39      9.40 o 
  -6   2   3      447.36      420.09     13.49 o 
  -4   2   3      852.24     1059.58     23.85 o 
  -2   2   3     9552.94     9037.99    189.90 o 
   0   2   3        8.55       24.85      3.45 o 
   2   2   3     7222.06     7705.37    120.47 o 
   4   2   3     3723.71     3756.24     56.56 o 
   6   2   3     6301.58     5867.78     94.54 o 
   8   2   3       37.85       32.44      6.44 o 
  10   2   3      468.64      563.89     39.09 o 
  12   2   3     3077.17     2808.83     45.47 o 
  14   2   3        2.49       14.92      5.51 o 
  16   2   3     7724.99     6949.36    115.61 o 
  18   2   3      247.90      247.98     12.89 o 
  20   2   3     7473.92     6750.39    115.60 o 
  22   2   3      667.84     1011.55     65.91 o 
  24   2   3      384.17      394.52     40.09 o 
  26   2   3     2294.07     2238.91     75.88 o 
  28   2   3       72.18       89.86     18.91 o 
  30   2   3     1240.15     1431.27     84.99 o 
  32   2   3       35.16      127.79     33.59 o 
 -31   3   3      335.70      336.51     29.51 o 
 -29   3   3      215.24      232.70     26.69 o 
 -27   3   3       62.68      127.30     18.66 o 
 -25   3   3       39.60       72.90     24.30 o 
 -23   3   3     1018.47      800.35     29.56 o 
 -21   3   3      218.37      244.75     16.77 o 
 -19   3   3      731.00     1395.19     74.33 o 
 -17   3   3       90.88      134.58     12.26 o 
 -15   3   3      341.00      477.75     20.27 o 
 -13   3   3     6841.13     6413.62    106.66 o 
 -11   3   3        0.20        4.15      3.72 o 
  -9   3   3     2899.63     2805.01     44.84 o 
  -7   3   3      514.39      538.24     12.43 o 
  -5   3   3     6750.27     6463.33    104.24 o 
  -3   3   3      223.13      221.10     12.53 o 
  -1   3   3        1.46        3.20      3.25 o 
   1   3   3      767.64      859.87     22.06 o 
   3   3   3     4689.00     4821.54     71.98 o 
   5   3   3     2042.32     2483.15    163.97 o 
   7   3   3       50.20       31.49      5.07 o 
   9   3   3      467.43      700.72     78.61 o 
  11   3   3      183.07      149.72      6.98 o 
  13   3   3        4.87       12.05      6.86 o 
  15   3   3      834.25      667.89     30.56 o 
  17   3   3      232.69      163.72     13.18 o 
  19   3   3     9238.52     7847.25    149.33 o 
  21   3   3      267.94      326.49     19.20 o 
  23   3   3      388.55      458.41     35.27 o 
  25   3   3     1710.70     1514.41     53.29 o 
  27   3   3      617.28      588.71     35.09 o 
  29   3   3       81.29       81.51     18.62 o 
  31   3   3       15.11       23.52     20.14 o 
 -30   4   3       11.20        9.67     15.40 o 
 -28   4   3       40.06       31.77     15.64 o 
 -26   4   3     1137.62     1023.66     43.83 o 
 -24   4   3       73.06       90.92     16.07 o 
 -22   4   3     2456.58     2458.63     60.07 o 
 -18   4   3     4865.14     4578.74     94.57 o 
 -14   4   3      148.28      224.43     27.16 o 
 -12   4   3      246.25      337.78     83.63 o 
  -8   4   3      174.81      231.58     25.73 o 
  -6   4   3      303.57      285.46     17.25 o 
  -4   4   3       11.76       38.96      4.26 o 
  -2   4   3     4114.77     4302.63     65.37 o 
   0   4   3      423.34      428.53     12.15 o 
   2   4   3     2853.37     3122.49     77.95 o 
   4   4   3       31.39       57.13      5.27 o 
   6   4   3     4208.18     3785.92     59.43 o 
   8   4   3    11794.13    11435.09    165.19 o 
  10   4   3     8229.08     8025.27    130.96 o 
  12   4   3     1978.41     1644.25     34.03 o 
  14   4   3     1731.36     1732.00     42.30 o 
  16   4   3     2635.74     2474.17     56.62 o 
  18   4   3     1478.72     1899.84     65.20 o 
  20   4   3     3476.71     3242.27     73.07 o 
  22   4   3      214.09      325.93     38.60 o 
  24   4   3      185.04      180.11     21.14 o 
  26   4   3        5.80       36.02     30.02 o 
  28   4   3      279.59      261.78     27.39 o 
  30   4   3        2.39       12.87     24.30 o 
 -29   5   3       30.19       12.66     15.90 o 
 -27   5   3      702.37      769.75     40.44 o 
 -25   5   3      730.25      763.37     37.37 o 
 -23   5   3      260.64      333.91     25.80 o 
 -21   5   3     1547.79     1507.81     43.59 o 
 -19   5   3      983.21      994.62     33.63 o 
 -15   5   3     1325.50     1207.28     34.64 o 
 -13   5   3     6355.02     6273.84    121.94 o 
 -11   5   3     2438.91     2681.07     87.70 o 
  -9   5   3       79.67       57.18     17.15 o 
  -5   5   3     8539.39     8159.51    119.61 o 
  -3   5   3     2511.80     2237.93     37.92 o 
  -1   5   3    10453.73    10535.22    152.47 o 
   1   5   3     1698.03     1642.79     44.81 o 
   3   5   3      161.55      218.67     14.56 o 
   5   5   3     2350.51     2527.09     62.49 o 
   7   5   3    16610.21    15260.89    218.98 o 
   9   5   3     2884.91     2917.94     48.95 o 
  11   5   3     3557.03     3581.68     73.92 o 
  13   5   3     2906.46     2940.92    163.83 o 
  15   5   3      682.17      696.18     33.22 o 
  17   5   3     3867.41     3426.36     74.86 o 
  19   5   3       78.91      140.99     13.87 o 
  21   5   3      638.86      737.76     56.53 o 
  23   5   3      102.85      133.38     16.07 o 
  25   5   3     1078.68     1130.98     65.09 o 
  27   5   3      274.22      358.53     28.93 o 
 -28   6   3       59.00       54.42     22.73 o 
 -26   6   3     1949.91     2205.12     72.46 o 
 -24   6   3      167.72      216.94     23.59 o 
 -22   6   3      542.32      475.27     30.82 o 
 -20   6   3     1376.30     1186.44     44.98 o 
 -18   6   3     1027.23     1273.37     39.73 o 
 -16   6   3     8658.11     7798.04    151.05 o 
 -14   6   3        2.07        3.73      7.66 o 
 -12   6   3     1161.97     1353.05     64.78 o 
 -10   6   3     1338.53     1459.64     55.88 o 
  -8   6   3      740.61      738.43     47.43 o 
  -6   6   3     1059.34     1200.56     58.87 o 
  -4   6   3      612.41      738.53     57.56 o 
  -2   6   3     8384.76     8663.40    140.31 o 
   0   6   3     7921.86     8874.99    167.91 o 
   2   6   3     9504.76     9566.92    141.20 o 
   4   6   3     1708.64     1856.49     34.61 o 
   6   6   3     2402.64     2297.30     45.49 o 
   8   6   3     2121.29     1747.98     37.42 o 
  10   6   3     2411.09     2557.56     57.64 o 
  12   6   3     2619.98     2203.59     52.14 o 
  14   6   3        0.28       -4.57      7.21 o 
  16   6   3      989.51      952.05     61.47 o 
  18   6   3     2298.61     2114.38     53.77 o 
  20   6   3      127.13      153.27     20.01 o 
  22   6   3      223.40      242.29     19.81 o 
  24   6   3      573.18      598.95     29.95 o 
  26   6   3     1167.52     1373.10    132.94 o 
 -25   7   3       84.77      128.89     20.92 o 
 -23   7   3        3.34        7.55     13.15 o 
 -21   7   3        0.94       13.11     13.00 o 
 -19   7   3      441.80      417.73     28.23 o 
 -17   7   3       19.68        5.22      9.04 o 
 -15   7   3     2797.27     2595.20     62.28 o 
 -13   7   3        5.23        3.67      7.44 o 
 -11   7   3     2275.34     2106.42     52.14 o 
  -9   7   3      500.47      455.69     21.06 o 
  -7   7   3     3041.68     2743.88     61.98 o 
  -5   7   3       65.88      100.80     11.24 o 
  -3   7   3      128.11      248.63     15.73 o 
  -1   7   3      250.34      234.57     13.78 o 
   1   7   3       73.71       64.21      7.33 o 
   3   7   3      606.81      591.47     18.98 o 
   5   7   3      671.59      651.55     20.33 o 
   7   7   3      744.08     1079.83     80.68 o 
   9   7   3       43.92       69.26     10.49 o 
  11   7   3      637.29      776.73     73.45 o 
  13   7   3        0.78       -7.34      7.51 o 
  17   7   3        7.72        8.32      9.46 o 
  19   7   3        0.00       21.47     10.27 o 
  21   7   3       72.80       82.03     14.77 o 
  23   7   3       40.90       16.70     14.47 o 
  25   7   3      669.05      662.39     38.47 o 
 -22   8   3     2176.78     2393.21     76.59 o 
 -20   8   3      733.76      731.53     37.24 o 
 -18   8   3      983.34      965.09     41.81 o 
 -16   8   3     1089.30     1129.52     37.61 o 
 -14   8   3       42.10       50.92     11.60 o 
 -12   8   3     2580.88     2482.81     60.53 o 
 -10   8   3        4.50       -0.91      8.02 o 
  -8   8   3     4656.90     4250.38     90.38 o 
  -6   8   3     2266.42     2250.70     54.64 o 
  -4   8   3     8364.51     7769.60    167.33 o 
  -2   8   3     5680.57     6053.31    150.85 o 
   0   8   3       90.43       73.09     11.97 o 
   2   8   3     9104.41     8956.48    168.56 o 
   4   8   3     1791.91     2798.34    157.02 o 
   6   8   3     2302.61     2486.54     57.68 o 
   8   8   3     2032.95     2291.74     74.62 o 
  10   8   3        5.70       23.32      9.63 o 
  12   8   3     2425.83     2425.29     59.44 o 
  14   8   3       23.74       32.97     10.85 o 
  16   8   3      938.60      999.02     49.58 o 
  18   8   3      177.91      241.89     19.65 o 
  20   8   3      522.37      565.47     60.84 o 
  22   8   3     2612.83     2643.65    126.81 o 
  24   8   3      268.46      260.17     45.74 o 
 -19   9   3      216.93      256.21     31.08 o 
 -17   9   3     1269.95     1216.29     92.37 o 
 -15   9   3      449.70      530.19     32.13 o 
 -13   9   3        9.08       18.81     10.01 o 
 -11   9   3       82.26      131.51     31.45 o 
  -9   9   3      253.25      277.91     25.75 o 
  -7   9   3      557.49      484.82     23.92 o 
  -5   9   3      618.31      588.48     26.34 o 
  -3   9   3     1063.14     1060.05     39.87 o 
  -1   9   3     1481.86     1312.81     45.05 o 
   1   9   3      557.95      673.65     30.70 o 
   3   9   3      702.64      719.58     70.05 o 
   5   9   3        3.16       27.01     10.67 o 
   7   9   3      241.00      276.80     21.43 o 
   9   9   3       45.38       35.88     10.31 o 
  11   9   3     1271.71     1141.23     37.44 o 
  13   9   3        7.35       14.85     10.62 o 
  15   9   3      932.52      990.45     52.61 o 
  17   9   3      452.90      416.02     28.82 o 
  19   9   3      452.21      472.61     31.86 o 
  21   9   3      552.22      616.60     45.49 o 
 -18  10   3       38.13       51.46     30.02 o 
 -16  10   3       82.17      106.87     19.52 o 
 -14  10   3       52.87       48.69     16.19 o 
 -12  10   3      451.82      497.08     26.93 o 
 -10  10   3       16.29       36.31     11.89 o 
  -8  10   3       16.56       60.77     15.66 o 
  -6  10   3       47.37      129.13     17.42 o 
  -4  10   3        9.78        8.93     11.81 o 
  -2  10   3       21.09       43.64     13.06 o 
   0  10   3     1012.68     1005.65     39.78 o 
   2  10   3       46.23       41.28     15.80 o 
   4  10   3       46.02       45.61     31.45 o 
   6  10   3      918.74      811.36     45.98 o 
   8  10   3      518.52      520.08     43.53 o 
  10  10   3      134.60      169.32     20.83 o 
  12  10   3       21.29       34.97     14.03 o 
  14  10   3       42.90       46.29     20.34 o 
  16  10   3      400.06      508.12     32.73 o 
  18  10   3       93.41       91.34     23.74 o 
 -13  11   3     1723.31     1708.25    105.78 o 
 -11  11   3      273.42      381.11     36.35 o 
  -9  11   3      172.93      168.57     21.97 o 
  -7  11   3      831.34      945.32     42.08 o 
  -5  11   3      154.83      128.27     19.10 o 
  -3  11   3     1444.67     1296.71     50.04 o 
  -1  11   3      526.80      483.46     33.76 o 
   1  11   3      369.64      415.38     35.79 o 
   3  11   3      410.42      490.53     37.81 o 
   5  11   3       94.67       95.84     22.24 o 
   7  11   3      812.07      777.65     68.62 o 
   9  11   3        3.59        5.72     22.87 o 
  13  11   3      296.25      448.86     54.32 o 
  -6  12   3     2970.06     2869.03    107.13 o 
  -4  12   3      490.95      408.72     31.04 o 
  -2  12   3     1185.68     1205.64     61.66 o 
   0  12   3      514.77      723.33     68.62 o 
   2  12   3      610.78      660.43     64.33 o 
   4  12   3        2.36       61.47     27.16 o 
 -28   0   4     4910.06     4831.71    223.00 o 
 -26   0   4      288.22      414.55     52.89 o 
 -22   0   4       13.77       58.61     24.30 o 
 -20   0   4     1846.55     1854.85     52.28 o 
 -16   0   4     8836.68     7974.68    169.06 o 
 -14   0   4     4615.89     4463.72    110.32 o 
 -12   0   4      262.26      293.47     24.36 o 
 -10   0   4    24728.00    22482.84    496.90 o 
  -8   0   4      558.38      638.64     49.45 o 
  -6   0   4     1857.70     1686.13     40.65 o 
  -4   0   4    22642.12    22215.74    439.51 o 
  -2   0   4    27706.54    27924.31    463.15 o 
   0   0   4     4400.48     4344.87     77.03 o 
   2   0   4    14338.10    14866.45    297.15 o 
   4   0   4      937.04      888.30     24.56 o 
   6   0   4     1057.98      866.71     23.30 o 
   8   0   4     2026.43     2269.14     51.91 o 
  10   0   4     2064.76     1777.24     53.66 o 
  12   0   4      524.40      624.72     20.68 o 
  14   0   4      348.93      279.31     20.35 o 
  16   0   4       55.99       94.35     18.58 o 
  18   0   4    37987.51    35111.44    906.30 o 
  20   0   4     1320.46     1305.08     87.20 o 
  22   0   4     1768.96     1812.60     98.64 o 
  24   0   4     4578.80     4384.12    131.68 o 
  26   0   4      430.91      411.48     33.97 o 
  28   0   4     2736.43     2723.20    145.81 o 
  30   0   4      353.32      371.67     57.18 o 
 -29   1   4      897.52      944.90     80.05 o 
 -27   1   4        0.03        5.69     14.82 o 
 -25   1   4        7.97        6.80      7.77 o 
 -23   1   4       63.42       51.67     12.17 o 
 -21   1   4        1.93        3.26      8.35 o 
 -19   1   4       31.34       26.03      9.69 o 
 -15   1   4      603.76      529.70     16.27 o 
 -13   1   4       43.57       68.34      7.25 o 
 -11   1   4     3068.37     2989.29     44.36 o 
  -9   1   4     1360.59     1207.97     26.69 o 
  -7   1   4     4116.03     4580.91     63.04 o 
  -5   1   4     7432.63     6844.49     90.73 o 
  -3   1   4      683.67      656.32     13.85 o 
  -1   1   4      502.58      602.98     18.11 o 
   1   1   4     3794.23     3632.47     55.31 o 
   3   1   4      239.65      309.95      7.44 o 
   5   1   4       58.04       88.90      4.76 o 
   7   1   4     6889.19     6987.23    111.58 o 
   9   1   4     1475.68     1738.59     33.30 o 
  11   1   4     4533.79     4235.24     71.79 o 
  13   1   4     1706.22     1566.39     32.25 o 
  15   1   4     1339.56     1117.43     26.11 o 
  17   1   4    11470.80    10332.94    185.93 o 
  19   1   4      117.41      129.27     12.70 o 
  21   1   4        0.03       -6.05      8.46 o 
  23   1   4     1072.63     1043.93     34.32 o 
  25   1   4        0.57      -10.43     10.43 o 
  27   1   4      222.42      211.59     23.73 o 
  29   1   4      723.36      889.59     56.37 o 
  31   1   4      593.56      669.06     55.75 o 
 -30   2   4       39.88       27.16     31.45 o 
 -28   2   4      391.10      398.94     35.74 o 
 -26   2   4       22.17       21.12      9.22 o 
 -24   2   4      395.08      432.75     20.26 o 
 -20   2   4     3857.98     3537.13     66.60 o 
 -18   2   4       38.26       70.05     18.58 o 
 -16   2   4      194.29      274.24     12.03 o 
 -14   2   4     3279.32     3072.21     46.70 o 
 -12   2   4      734.03      873.30     17.45 o 
 -10   2   4     1131.55     1428.40     50.93 o 
  -8   2   4     5694.83     5287.94     88.18 o 
  -6   2   4       33.65       41.81      6.42 o 
  -4   2   4     1778.98     1771.42     63.35 o 
  -2   2   4     3993.67     3805.46     59.99 o 
   0   2   4     4835.08     5076.06     75.26 o 
   2   2   4     6699.57     6024.67     88.52 o 
   4   2   4     4732.89     4651.18     69.70 o 
   6   2   4    20464.26    20342.38    311.98 o 
   8   2   4     4484.42     4626.69     77.56 o 
  10   2   4     4879.06     4360.79     73.96 o 
  12   2   4      755.79      657.25     17.98 o 
  14   2   4       40.57       70.98      7.41 o 
  16   2   4        0.42       -4.94      4.94 o 
  18   2   4     3862.96     3566.86     74.27 o 
  20   2   4       54.52       70.66     10.78 o 
  22   2   4     4064.72     3740.16     95.91 o 
  24   2   4      135.95      138.03     18.84 o 
  26   2   4        9.89        6.23     12.32 o 
  28   2   4      184.23      149.29     21.66 o 
  30   2   4        4.96       -7.07     14.81 o 
  32   2   4       54.61       40.03     31.45 o 
 -31   3   4      531.07      507.64     43.93 o 
 -29   3   4      485.07      477.99     37.53 o 
 -27   3   4       46.32       74.08     16.41 o 
 -25   3   4     2607.83     2354.67     60.55 o 
 -23   3   4     2391.30     2087.40     54.21 o 
 -21   3   4      816.14      952.31     62.72 o 
 -19   3   4      501.61      438.97     24.97 o 
 -17   3   4     5607.32     5204.01    104.00 o 
 -15   3   4      542.94      540.77     20.61 o 
 -13   3   4      764.22      862.76     55.50 o 
 -11   3   4     4069.41     3888.74     68.36 o 
  -9   3   4      386.70      382.31     13.93 o 
  -7   3   4     2635.02     2807.25     86.26 o 
  -5   3   4     4242.22     4691.93    125.24 o 
  -3   3   4      384.06      381.53     10.60 o 
  -1   3   4    10539.41     9875.41    141.60 o 
   1   3   4      402.00      278.19      9.66 o 
   3   3   4     3086.75     2906.75     46.10 o 
   5   3   4     6831.55     6816.04    100.49 o 
   7   3   4     4575.85     5123.38     77.44 o 
   9   3   4     1161.11     1068.89     24.57 o 
  11   3   4      255.92      361.53     27.58 o 
  13   3   4     1720.48     1565.55     33.13 o 
  15   3   4      119.38      146.04      9.84 o 
  17   3   4       86.12       94.68     11.48 o 
  19   3   4       31.82       34.14      9.71 o 
  21   3   4     2419.01     2182.57     64.03 o 
  23   3   4       83.25       78.13     20.14 o 
  25   3   4       40.30       80.96     15.41 o 
  27   3   4     1104.91     1120.04     47.18 o 
  29   3   4      494.34      473.45     34.07 o 
  31   3   4      208.55      231.81     44.31 o 
 -30   4   4      441.75      371.66     31.06 o 
 -28   4   4      417.84      421.51     31.63 o 
 -26   4   4        7.43       16.08     20.81 o 
 -24   4   4     4065.20     3606.61     82.90 o 
 -22   4   4      970.08      784.61     29.75 o 
 -20   4   4      183.34      138.35     20.84 o 
 -18   4   4     4894.42     4181.13     88.32 o 
 -16   4   4     4882.09     4390.70     90.81 o 
 -14   4   4     4644.70     4094.76     84.59 o 
 -12   4   4       27.01       34.34      8.02 o 
 -10   4   4     2274.06     2250.04     50.72 o 
  -8   4   4      560.98      453.64     13.72 o 
  -6   4   4     3344.23     3670.10     56.99 o 
  -4   4   4    11322.67    10990.92    173.16 o 
  -2   4   4     1965.93     1927.50     32.96 o 
   0   4   4     1831.61     2097.73     37.08 o 
   2   4   4     1071.24      996.53     23.68 o 
   4   4   4     1108.75      966.96     44.36 o 
   6   4   4      242.74      394.89     30.91 o 
   8   4   4      780.26      773.42     17.89 o 
  10   4   4      532.29      368.71     25.58 o 
  12   4   4      249.46      226.78     11.81 o 
  14   4   4     1995.86     1734.41     47.73 o 
  16   4   4       46.45       51.67     13.62 o 
  18   4   4       51.29       53.76     14.04 o 
  20   4   4       23.50       27.97     13.41 o 
  22   4   4        2.75       14.09     11.50 o 
  24   4   4       80.40       77.19     27.16 o 
  26   4   4      624.81      572.02     34.85 o 
  28   4   4      378.44      479.56     34.01 o 
  30   4   4      143.25       77.19     34.31 o 
 -29   5   4      454.71      536.20     36.81 o 
 -27   5   4       11.42       23.03     15.13 o 
 -25   5   4       64.29       39.09     14.86 o 
 -23   5   4      430.82      461.33     24.99 o 
 -21   5   4      107.87      109.61     22.28 o 
 -19   5   4      878.56      790.47     29.29 o 
 -17   5   4     2327.64     2058.35     51.74 o 
 -15   5   4     7312.58     6311.41    124.61 o 
 -13   5   4      344.50      383.21     23.52 o 
 -11   5   4      144.35      144.91     12.65 o 
  -9   5   4        0.22        8.32      6.69 o 
  -7   5   4     2401.14     2305.81     51.97 o 
  -5   5   4      551.74      536.61     13.84 o 
  -3   5   4     1718.66     1634.24     30.10 o 
  -1   5   4     4404.40     4598.18     71.38 o 
   1   5   4     4413.05     4663.38     72.39 o 
   3   5   4      316.16      420.00     30.97 o 
   5   5   4      262.04      340.52     15.49 o 
   7   5   4     2535.54     2463.43     47.85 o 
   9   5   4       21.97       11.90      6.03 o 
  11   5   4      992.47      811.33     26.20 o 
  13   5   4       16.46        2.69      8.05 o 
  15   5   4      161.76      224.10     33.59 o 
  17   5   4      198.30      176.83     14.61 o 
  19   5   4      987.14      869.05     40.85 o 
  21   5   4      554.65      488.91     37.55 o 
  23   5   4      584.07      662.82     42.34 o 
  25   5   4      532.00      526.53     33.82 o 
  27   5   4      421.19      422.10     34.61 o 
  29   5   4      279.60      238.73     47.17 o 
 -28   6   4      171.58      108.64     35.74 o 
 -26   6   4      160.66      140.38     22.49 o 
 -24   6   4     1965.90     1884.34     64.47 o 
 -22   6   4       42.13       46.62     15.64 o 
 -20   6   4      940.85      900.95     33.16 o 
 -18   6   4      646.21      570.20     25.80 o 
 -16   6   4       33.98       31.87     13.82 o 
 -14   6   4      467.10      502.39     79.34 o 
 -12   6   4      130.43      147.19     13.36 o 
 -10   6   4      745.23      663.94     24.46 o 
  -8   6   4      862.82     1005.50     71.18 o 
  -6   6   4     5513.26     5081.70    100.92 o 
  -4   6   4     1976.41     1795.24     43.42 o 
  -2   6   4      263.36      314.05     30.40 o 
   0   6   4       59.12      107.74      8.07 o 
   2   6   4     1996.05     1811.41     34.13 o 
   4   6   4     1469.86     1393.28     28.36 o 
   6   6   4      128.05      134.13     16.47 o 
   8   6   4     4083.27     3981.59     81.51 o 
  10   6   4     1184.73     1000.09     30.46 o 
  12   6   4       17.79       15.43      8.38 o 
  14   6   4     5254.66     4477.68     92.68 o 
  16   6   4      192.22      201.91     16.05 o 
  18   6   4      565.33      544.25     24.95 o 
  20   6   4     1081.67     1019.01     35.27 o 
  22   6   4       29.59       38.48     12.06 o 
  24   6   4      151.58      137.17     20.28 o 
  26   6   4      334.96      343.57     30.09 o 
 -25   7   4      291.40      239.80     26.83 o 
 -23   7   4     1075.53     1160.62     49.02 o 
 -21   7   4      176.02      251.64     24.42 o 
 -19   7   4     3965.02     3549.12     82.40 o 
 -17   7   4        0.67       13.62      9.37 o 
 -15   7   4     2232.10     1825.18     49.39 o 
 -13   7   4     1607.75     1225.53     37.46 o 
 -11   7   4     1223.86     1035.85     33.21 o 
  -9   7   4     1641.27     1476.10     82.99 o 
  -7   7   4      263.64      241.22     17.33 o 
  -5   7   4     3805.44     3267.03     70.93 o 
  -3   7   4       10.36        5.64      6.95 o 
  -1   7   4      135.21      150.22     16.30 o 
   1   7   4      423.47      318.19     13.00 o 
   3   7   4       47.36       23.62      6.45 o 
   5   7   4      301.44      278.14     25.76 o 
   7   7   4      942.55      798.49     27.12 o 
   9   7   4     3154.63     2884.63     64.74 o 
  11   7   4       24.41       58.99     10.01 o 
  13   7   4      170.42      134.32     13.92 o 
  15   7   4     1627.86     1504.57     42.87 o 
  17   7   4      442.50      437.36     23.69 o 
  19   7   4     1499.27     1506.13     46.22 o 
  21   7   4      136.44      143.48     17.37 o 
  23   7   4     1056.60      923.25     38.79 o 
  25   7   4      436.07      561.79     65.76 o 
 -22   8   4       91.52      123.99     21.36 o 
 -20   8   4       10.64       18.48     14.52 o 
 -18   8   4       57.71       80.76     14.21 o 
 -16   8   4      280.96      201.40     18.11 o 
 -14   8   4      146.02      172.56     16.51 o 
 -12   8   4       51.85       70.07     19.30 o 
 -10   8   4        2.27       -0.27     10.73 o 
  -8   8   4       52.28       54.57     12.17 o 
  -6   8   4      755.11      700.22     26.58 o 
  -4   8   4       25.24       25.35      8.99 o 
  -2   8   4     2680.75     2647.39     61.61 o 
   0   8   4      113.32      100.84     14.47 o 
   2   8   4     1818.98     1836.79    116.89 o 
   4   8   4      101.98      111.68     14.87 o 
   6   8   4      519.79      530.21     22.93 o 
   8   8   4      364.03      364.81     27.32 o 
  10   8   4      473.19      506.73     23.67 o 
  12   8   4     1617.08     1412.07     41.54 o 
  14   8   4      204.83      247.85     19.06 o 
  16   8   4       97.94      119.94     15.79 o 
  18   8   4      223.10      198.24     18.81 o 
  20   8   4      383.53      369.41     24.41 o 
  22   8   4       60.56       79.20     18.62 o 
  24   8   4      277.36      233.01     44.31 o 
 -19   9   4      163.89      183.92     23.62 o 
 -17   9   4      940.18      971.76     44.51 o 
 -15   9   4      353.11      318.65     22.31 o 
 -13   9   4       76.51       68.92     13.36 o 
 -11   9   4      689.62      613.48     27.54 o 
  -9   9   4     1246.57     1114.59     37.14 o 
  -7   9   4      359.98      336.41     21.00 o 
  -5   9   4      629.40      657.04     27.15 o 
  -3   9   4      101.29       99.43     15.12 o 
  -1   9   4     2003.34     1745.97     54.97 o 
   1   9   4      627.94      701.53    145.09 o 
   3   9   4       69.03      112.01     36.45 o 
   5   9   4     1448.73     1279.70     58.06 o 
   7   9   4      319.93      341.88     36.11 o 
   9   9   4      200.59      160.33     15.88 o 
  11   9   4        1.92       13.56     10.06 o 
  13   9   4      321.67      349.63     22.44 o 
  15   9   4      103.60       94.67     15.38 o 
  17   9   4        3.54       20.93     11.54 o 
  19   9   4      935.89      932.16     42.90 o 
 -16  10   4      753.84      757.51     51.87 o 
 -14  10   4      302.53      348.04     24.59 o 
 -12  10   4       15.60       23.50     11.71 o 
 -10  10   4      321.88      314.68     22.67 o 
  -8  10   4      429.89      449.35     25.69 o 
  -6  10   4     1388.06     1185.06     46.16 o 
  -4  10   4        0.31        8.45     11.81 o 
  -2  10   4     1372.57     1271.42     46.73 o 
   0  10   4      990.62      957.53     50.03 o 
   2  10   4     1275.71     1128.43     54.33 o 
   4  10   4      203.02      260.17     42.88 o 
   6  10   4      759.78      722.25     44.44 o 
   8  10   4     1429.08     1418.32     64.67 o 
  10  10   4       87.81      126.68     24.75 o 
  12  10   4      613.79      568.06     33.70 o 
  14  10   4      122.53      129.41     18.11 o 
  16  10   4      453.30      548.04     40.90 o 
  18  10   4      136.59      140.09     38.60 o 
 -13  11   4      489.96      537.49     61.47 o 
 -11  11   4       51.84       24.06     37.17 o 
  -9  11   4      102.31       78.69     18.95 o 
  -7  11   4       71.74      101.37     18.95 o 
  -5  11   4     1080.18     1057.48     45.07 o 
  -3  11   4        0.06       35.40     14.20 o 
  -1  11   4        2.21      -14.42     14.42 o 
   1  11   4       82.71       64.36     20.56 o 
   3  11   4      958.06      947.96     51.99 o 
   5  11   4     1025.22     1041.48     56.47 o 
   7  11   4      162.22      161.53     38.60 o 
   9  11   4       37.27       25.99     19.69 o 
  11  11   4      365.15      476.02     57.18 o 
 -31   1   5      328.28      225.86     52.89 o 
 -29   1   5      189.64      198.40     21.53 o 
 -27   1   5     1833.25     1656.72     54.62 o 
 -25   1   5      180.61      202.52     16.77 o 
 -23   1   5      419.17      429.89     21.66 o 
 -21   1   5       12.99       26.58      7.71 o 
 -19   1   5       77.64       94.35     13.15 o 
 -17   1   5      267.80      233.09     11.98 o 
 -15   1   5       41.73       50.33     10.73 o 
 -13   1   5     6988.40     6399.80     88.61 o 
 -11   1   5     6641.80     6239.10     85.61 o 
  -9   1   5        9.57       24.09      3.85 o 
  -7   1   5     1331.04     1083.43     19.29 o 
  -5   1   5    29034.91    28471.85    363.02 o 
  -3   1   5     6136.65     5996.63     88.77 o 
  -1   1   5     2155.86     1944.94     32.97 o 
   1   1   5      539.26      535.33     11.47 o 
   3   1   5     2214.24     1946.49     36.00 o 
   5   1   5     8892.42     9267.42    133.98 o 
   7   1   5     3629.33     3220.85     50.79 o 
   9   1   5     8332.93     8636.84    137.91 o 
  11   1   5     3936.59     3724.46     65.01 o 
  13   1   5     2270.85     1927.90     38.38 o 
  15   1   5     3929.73     3851.68     77.74 o 
  17   1   5      191.55      213.56     14.28 o 
  19   1   5     2849.91     2613.18     59.76 o 
  21   1   5     2045.72     1808.99     55.08 o 
  23   1   5       47.88       33.38     11.05 o 
  25   1   5     1111.01     1046.78     43.65 o 
  27   1   5      533.13      545.98     34.14 o 
  29   1   5      349.11      327.07     29.24 o 
 -30   2   5      599.93      634.70     71.47 o 
 -28   2   5      346.44      343.69     22.33 o 
 -26   2   5      104.96      103.71     13.96 o 
 -24   2   5      222.59      242.39     15.93 o 
 -22   2   5     1090.00      977.45     28.37 o 
 -20   2   5      234.58      231.69     14.19 o 
 -18   2   5      174.04      209.37     13.26 o 
 -16   2   5     8193.48     7205.04    119.96 o 
 -14   2   5     2502.93     2174.91     39.22 o 
 -12   2   5     4120.38     3518.59     57.09 o 
 -10   2   5      541.04      601.70     17.90 o 
  -8   2   5     5492.87     4705.01     80.28 o 
  -6   2   5     6429.32     6428.59    105.83 o 
  -4   2   5     2835.71     2628.69     48.13 o 
  -2   2   5     3140.83     2824.97     45.06 o 
   0   2   5       45.77       51.61      5.54 o 
   2   2   5     1868.06     1629.13     28.51 o 
   4   2   5     1184.89     1329.79     24.60 o 
   6   2   5     1269.15     1167.91     22.03 o 
   8   2   5      775.88     1143.71     25.38 o 
  10   2   5      126.42      200.81      9.97 o 
  12   2   5      247.79      211.37     10.77 o 
  14   2   5      435.55      469.62     19.66 o 
  16   2   5     6959.93     6374.04    120.64 o 
  18   2   5     3003.95     2736.65     70.15 o 
  20   2   5     1707.45     1468.51     40.38 o 
  22   2   5      797.29      776.84     35.11 o 
  24   2   5      748.28      721.04     48.99 o 
  26   2   5     1516.31     1378.20     51.98 o 
  28   2   5      135.77      202.05     29.20 o 
  30   2   5     2765.71     2703.68     96.48 o 
 -31   3   5       11.12       20.54     21.30 o 
 -29   3   5       60.15       80.91     24.31 o 
 -27   3   5        5.40        8.98     11.22 o 
 -25   3   5      110.67      139.00     16.18 o 
 -23   3   5      613.98      563.27     26.01 o 
 -21   3   5      121.59      142.99     14.46 o 
 -19   3   5      270.37      290.31     18.07 o 
 -17   3   5     7428.86     6551.88    128.37 o 
 -15   3   5      656.72      585.14     29.71 o 
 -13   3   5      146.02      149.01     12.48 o 
 -11   3   5      242.57      215.32     11.34 o 
  -9   3   5      124.89       52.36      6.82 o 
  -7   3   5      210.62      179.62     10.65 o 
  -5   3   5     6232.78     5743.32    127.31 o 
  -3   3   5      478.20      468.84     14.36 o 
  -1   3   5       10.06       22.24      4.06 o 
   1   3   5       27.90       61.13      5.40 o 
   3   3   5      741.66      711.58     16.08 o 
   5   3   5       35.40       44.75      5.79 o 
   7   3   5     8658.23     8928.13    143.47 o 
   9   3   5      697.25      762.57     20.38 o 
  11   3   5       24.59       62.97      7.58 o 
  13   3   5     3412.65     2999.55     55.93 o 
  15   3   5     1395.46     1213.42     28.96 o 
  17   3   5      273.44      233.73     13.07 o 
  19   3   5     2998.79     2782.07     75.56 o 
  21   3   5     1618.32     1589.33     60.04 o 
  23   3   5      199.62      208.82     33.72 o 
  25   3   5      418.75      391.15     28.79 o 
  27   3   5      250.42      285.53     27.27 o 
  29   3   5     1246.97     1348.53     55.47 o 
 -30   4   5      200.61      204.79     33.58 o 
 -28   4   5      579.73      683.71     41.20 o 
 -26   4   5      507.93      577.19     28.80 o 
 -24   4   5      218.39      178.68     17.37 o 
 -22   4   5       17.16       12.05     10.01 o 
 -20   4   5      225.16      242.89     17.55 o 
 -18   4   5      528.48      450.81     21.66 o 
 -16   4   5      640.57      585.32     23.54 o 
 -14   4   5      160.31      144.80     13.70 o 
 -12   4   5      137.81      127.59     12.12 o 
 -10   4   5     1999.25     1812.41     44.10 o 
  -8   4   5     2630.75     2521.17     55.52 o 
  -6   4   5     3853.37     3404.95     60.71 o 
  -4   4   5     3819.10     3595.45     63.70 o 
  -2   4   5      243.17      223.95      8.53 o 
   0   4   5     4078.68     3794.97     59.52 o 
   2   4   5     2485.09     2366.40     40.19 o 
   4   4   5     5867.82     5755.25     87.34 o 
   6   4   5      389.20      387.56     12.13 o 
   8   4   5      222.51      164.15     10.27 o 
  10   4   5       11.48       22.48      6.35 o 
  12   4   5       16.56       25.23      6.23 o 
  14   4   5     1144.76     1055.97     26.75 o 
  16   4   5       10.10       -1.62      7.25 o 
  18   4   5       26.80       -0.75     12.38 o 
  20   4   5     1252.16     1137.54     61.92 o 
  22   4   5       10.50       16.64     12.53 o 
  24   4   5      200.23      226.84     23.72 o 
  26   4   5       38.70       32.66     16.13 o 
  28   4   5      847.57      790.27     42.44 o 
 -29   5   5        3.71        5.72     24.30 o 
 -27   5   5     1770.31     1602.68     60.66 o 
 -25   5   5     1033.21      842.12     40.78 o 
 -23   5   5     2121.83     1896.77     60.71 o 
 -21   5   5     1297.39     1247.96     39.93 o 
 -19   5   5        0.67       -1.17      8.28 o 
 -17   5   5     3391.83     2843.41     66.70 o 
 -15   5   5     1273.78     1104.59     34.25 o 
 -13   5   5     1270.77     1103.76     33.38 o 
 -11   5   5      360.28      386.13     19.22 o 
  -9   5   5      270.60      225.27     14.59 o 
  -7   5   5      625.57      576.41     21.24 o 
  -5   5   5     2697.16     2467.58     54.81 o 
  -3   5   5    13434.28    12448.82    199.16 o 
  -1   5   5       45.75       33.41      5.47 o 
   1   5   5     7221.54     6396.59     96.78 o 
   3   5   5    10713.79     9776.32    143.95 o 
   5   5   5      915.18      981.11     25.32 o 
   7   5   5     2957.34     2602.80     50.19 o 
   9   5   5       28.33       19.76      6.56 o 
  11   5   5     3993.10     3490.06     73.55 o 
  13   5   5       91.32       69.31     10.35 o 
  15   5   5     3459.52     2996.51     67.33 o 
  17   5   5      742.00      658.75     25.78 o 
  19   5   5      305.43      347.23     32.02 o 
  21   5   5     2738.82     2472.14     72.84 o 
  23   5   5       34.73       46.73     14.20 o 
  25   5   5     1647.70     1666.10     94.18 o 
  27   5   5       74.02       68.70     18.25 o 
 -26   6   5     1570.79     1515.28     58.96 o 
 -24   6   5        2.79       18.46     14.24 o 
 -22   6   5     2089.86     1818.97     52.67 o 
 -20   6   5       32.51       15.21      9.71 o 
 -18   6   5      228.21      229.10     18.32 o 
 -16   6   5     1276.81     1064.22     34.97 o 
 -14   6   5      804.97      643.77     30.33 o 
 -12   6   5      330.60      313.37     18.73 o 
 -10   6   5      387.91      333.84     19.19 o 
  -8   6   5        2.56       -3.86      8.25 o 
  -6   6   5     1622.94     1567.03     40.73 o 
  -4   6   5        9.36       10.27      6.76 o 
  -2   6   5      842.42      877.20     27.44 o 
   0   6   5       85.87       63.24      8.08 o 
   2   6   5      805.67      712.36     18.82 o 
   4   6   5      208.58      197.11     10.39 o 
   6   6   5     1463.36     1316.78     31.16 o 
   8   6   5     2335.46     2093.68     49.77 o 
  10   6   5     3080.31     2913.59     65.05 o 
  12   6   5      764.19      632.77     24.58 o 
  14   6   5      245.35      238.29     16.93 o 
  16   6   5     1404.28     1236.65     37.94 o 
  18   6   5       34.96       30.26     10.69 o 
  20   6   5       66.46       81.21     18.98 o 
  22   6   5      120.91      119.28     19.25 o 
  24   6   5      252.65      328.05     28.60 o 
  26   6   5      163.59      185.07     38.60 o 
 -25   7   5       24.00       47.17     30.02 o 
 -23   7   5      401.03      316.52     28.46 o 
 -21   7   5       11.54       14.44     11.84 o 
 -19   7   5      239.89      228.98     20.01 o 
 -17   7   5      920.05      897.40     33.53 o 
 -15   7   5        0.45        1.91      8.53 o 
 -13   7   5      130.91       90.49     13.08 o 
 -11   7   5     1038.22     1037.57     34.27 o 
  -9   7   5      600.02      530.19     24.00 o 
  -7   7   5     3902.85     3422.12     75.40 o 
  -5   7   5     3337.26     2936.08     66.64 o 
  -3   7   5      309.97      332.97     41.24 o 
  -1   7   5     4658.71     4279.48     89.67 o 
   1   7   5     4664.78     4336.25     90.19 o 
   3   7   5     4495.76     4312.08     88.73 o 
   5   7   5       34.31       33.26      9.06 o 
   7   7   5     1079.86     1053.76     32.16 o 
   9   7   5      183.95      180.07     14.77 o 
  11   7   5     1795.14     1465.81     41.28 o 
  13   7   5       68.53       25.49      9.73 o 
  15   7   5      750.22      700.67     53.44 o 
  17   7   5      410.74      380.09     26.62 o 
  19   7   5       16.18       24.16     11.38 o 
  21   7   5      565.84      569.12     29.04 o 
  23   7   5       25.59       27.68     16.22 o 
  25   7   5        1.36       27.16     28.59 o 
 -22   8   5      990.41      951.93     45.85 o 
 -20   8   5        0.48       21.96     14.44 o 
 -18   8   5     2470.72     2374.73     65.82 o 
 -16   8   5        2.37        2.59      9.67 o 
 -14   8   5      146.32      169.36     17.09 o 
 -12   8   5     1764.06     1467.38     43.94 o 
 -10   8   5       76.42       86.79     13.30 o 
  -8   8   5      916.79      818.73     30.01 o 
  -6   8   5     2146.08     1918.13     61.00 o 
  -4   8   5     1183.73     1019.22     33.57 o 
  -2   8   5       15.73       27.72      9.81 o 
   0   8   5      415.48      414.61     21.06 o 
   2   8   5       22.17       38.88     15.06 o 
   4   8   5      906.02      696.79     40.93 o 
   6   8   5     8821.72     8268.18    183.95 o 
   8   8   5       22.56       32.05     10.60 o 
  10   8   5     1668.39     1592.49     44.82 o 
  12   8   5      643.71      584.01     26.48 o 
  14   8   5       28.43       33.46     11.33 o 
  16   8   5     1469.90     1489.18     45.53 o 
  18   8   5       11.81       18.09     11.26 o 
  20   8   5      576.65      556.04     29.64 o 
  22   8   5      307.60      336.89     29.54 o 
 -19   9   5       79.83       76.06     18.95 o 
 -17   9   5      963.54      912.36     36.47 o 
 -15   9   5      258.56      261.14     27.44 o 
 -13   9   5      518.03      551.70     28.17 o 
 -11   9   5        5.25       14.28     10.27 o 
  -9   9   5       67.55       72.57     13.70 o 
  -7   9   5     2198.74     2070.23     55.57 o 
  -5   9   5      694.63      596.20     26.95 o 
  -3   9   5       28.68       14.26     10.98 o 
  -1   9   5     1208.05     1169.49     43.04 o 
   1   9   5      711.81      603.25     54.32 o 
   3   9   5      120.22      107.17     21.71 o 
   5   9   5       35.99       71.58     19.54 o 
   7   9   5     1160.18     1129.21     56.09 o 
   9   9   5      350.13      347.92     41.57 o 
  11   9   5       18.22       34.65     13.98 o 
  13   9   5      341.38      379.20     36.73 o 
  15   9   5       13.94        2.07     11.02 o 
  17   9   5      454.29      413.69     25.68 o 
  19   9   5      385.84      399.30     26.77 o 
 -16  10   5      140.82      205.85     44.31 o 
 -14  10   5      120.12      112.48     17.62 o 
 -12  10   5      196.63      175.69     24.10 o 
 -10  10   5      140.35      177.45     19.24 o 
  -8  10   5      168.79      139.39     17.65 o 
  -6  10   5       55.05       63.65     16.69 o 
  -4  10   5      420.57      396.49     27.78 o 
  -2  10   5      277.55      313.38     31.29 o 
   0  10   5       57.05       56.18     18.68 o 
   2  10   5       30.67       39.11     29.30 o 
   4  10   5      448.72      400.90     50.03 o 
   6  10   5       16.94       -2.41     15.80 o 
   8  10   5      345.84      343.91     34.37 o 
  10  10   5      156.95      180.53     28.25 o 
  12  10   5        9.63       18.13     17.67 o 
  14  10   5        8.02        7.76     14.92 o 
  16  10   5        6.26       30.35     19.69 o 
 -11  11   5      200.39      231.08     31.83 o 
  -9  11   5      957.18      964.88     55.08 o 
  -7  11   5      104.19      111.15     20.35 o 
  -5  11   5      446.23      471.31     37.84 o 
  -3  11   5      219.08      282.29     43.60 o 
  -1  11   5      330.87      295.58     75.76 o 
   1  11   5        0.45       -2.86     16.17 o 
   3  11   5      375.33      298.15     32.75 o 
   5  11   5       33.83       61.47     28.59 o 
   7  11   5      287.83      242.60     38.60 o 
   9  11   5      450.34      438.86     57.18 o 
  11  11   5      110.25      191.55     42.88 o 
 -30   0   6     1408.56     1257.75     58.21 o 
 -28   0   6      270.38      249.85     27.78 o 
 -24   0   6     7613.21     6845.87    294.48 o 
 -22   0   6      107.34      149.90     22.59 o 
 -20   0   6      477.96      466.69     31.92 o 
 -18   0   6    33692.86    30069.81    752.24 o 
 -16   0   6     4893.22     4524.21    133.01 o 
 -14   0   6    11661.20    10660.33    222.64 o 
 -12   0   6     2257.18     2495.06     61.46 o 
 -10   0   6    15648.30    13818.49    281.78 o 
  -8   0   6     5630.82     5594.40    143.27 o 
  -6   0   6    41025.05    39289.52    652.89 o 
  -4   0   6    51906.27    51403.32    851.73 o 
  -2   0   6    14285.01    14048.49    238.83 o 
   0   0   6    12929.05    12433.48    252.60 o 
   2   0   6     7491.83     7855.55    163.62 o 
   4   0   6    17606.64    17443.55    350.83 o 
   6   0   6      474.87      772.95     36.45 o 
   8   0   6     5613.95     6371.35    134.51 o 
  10   0   6     3793.45     3412.18     77.40 o 
  12   0   6      419.47      554.98     27.82 o 
  14   0   6     7179.22     6447.08    171.15 o 
  16   0   6      254.54      236.50     20.94 o 
  18   0   6     3000.52     2637.90    108.64 o 
  20   0   6     3816.57     3466.84    107.22 o 
  22   0   6      445.15      486.49     33.66 o 
  24   0   6     6171.27     5634.63    165.11 o 
  26   0   6       41.35        8.39     15.64 o 
  28   0   6     4010.42     3598.05    181.55 o 
 -31   1   6       26.23       29.10     15.31 o 
 -29   1   6     1424.41     1346.09     74.24 o 
 -27   1   6      129.85      138.94     19.31 o 
 -25   1   6      658.02      662.22     38.58 o 
 -23   1   6       27.85       26.41     10.27 o 
 -21   1   6        0.07       22.22      8.57 o 
 -19   1   6     2168.44     1933.04     44.49 o 
 -17   1   6      329.64      368.71     14.79 o 
 -15   1   6     4469.33     4156.50     67.70 o 
 -13   1   6       84.43       92.38      7.77 o 
 -11   1   6     2452.66     2345.89     41.17 o 
  -9   1   6      118.22       98.57      5.97 o 
  -7   1   6     2427.50     2380.19     36.66 o 
  -5   1   6    12579.67    12540.77    199.54 o 
  -3   1   6      377.62      375.61     11.33 o 
  -1   1   6      233.56      185.73      9.03 o 
   1   1   6     4460.41     4628.88     64.48 o 
   3   1   6     1477.21     1617.45     29.39 o 
   5   1   6        9.71        2.51      3.60 o 
   7   1   6       43.61       30.41      4.03 o 
   9   1   6      515.70      643.23     17.50 o 
  11   1   6      293.05      245.14     11.29 o 
  13   1   6       11.83       14.34      6.17 o 
  15   1   6      455.71      357.36     17.05 o 
  17   1   6     5675.22     5153.96    101.88 o 
  19   1   6      429.05      467.53     21.46 o 
  21   1   6        1.81        1.46      7.94 o 
  23   1   6     1193.41     1123.72     36.92 o 
  25   1   6      408.34      359.13     28.59 o 
  27   1   6       24.68      -10.08     13.43 o 
  29   1   6      491.55      466.62     35.01 o 
 -30   2   6        0.29      -12.74     12.74 o 
 -28   2   6       29.01       32.57     12.70 o 
 -26   2   6        0.36       -8.31      8.31 o 
 -24   2   6      964.22      837.65     30.95 o 
 -22   2   6     1353.17     1273.64     38.53 o 
 -20   2   6     1345.90     1213.88     31.94 o 
 -18   2   6     2451.49     2269.85     48.08 o 
 -16   2   6     4947.97     4440.31     79.75 o 
 -14   2   6     6742.79     6005.97     93.05 o 
 -12   2   6      191.91      193.34     11.34 o 
 -10   2   6       24.94       14.62      5.54 o 
  -8   2   6      355.40      301.77     13.82 o 
  -6   2   6     5613.54     5428.05    104.60 o 
  -4   2   6     3047.79     3138.64     57.08 o 
  -2   2   6     4107.05     4338.98     67.31 o 
   0   2   6     2722.06     2568.91     43.00 o 
   2   2   6      180.88      218.45      9.04 o 
   4   2   6      729.30      690.62     16.93 o 
   6   2   6      634.96      590.37     14.22 o 
   8   2   6        0.41        4.61      4.64 o 
  10   2   6      682.74      652.54     18.29 o 
  12   2   6     2398.68     2280.51     44.59 o 
  14   2   6     4511.45     4345.63     86.36 o 
  16   2   6      382.04      372.92     18.03 o 
  18   2   6     3986.56     3606.49     79.60 o 
  20   2   6     6162.10     5844.30    116.12 o 
  22   2   6      894.23      897.34     38.41 o 
  24   2   6       40.00       48.33     15.29 o 
  26   2   6      477.28      571.54     35.69 o 
  28   2   6        4.75       10.80     15.30 o 
  30   2   6       29.27        4.29     27.16 o 
 -29   3   6     1149.87     1225.87     65.74 o 
 -27   3   6      167.22      179.19     22.37 o 
 -25   3   6     1120.51     1058.57     44.69 o 
 -23   3   6      121.43       85.18     17.33 o 
 -21   3   6     1214.84     1160.79     51.18 o 
 -19   3   6      797.98      617.48     25.37 o 
 -17   3   6      282.98      307.26     18.13 o 
 -15   3   6    10557.78     9370.78    176.39 o 
 -13   3   6       27.75       25.13      8.05 o 
 -11   3   6     1504.92     1297.30     30.54 o 
  -9   3   6     1772.07     1659.36     35.60 o 
  -7   3   6      434.06      373.72     14.36 o 
  -5   3   6      475.08      395.95     14.39 o 
  -3   3   6      230.58      252.47     13.21 o 
  -1   3   6     5915.16     5527.23     83.74 o 
   1   3   6     1825.49     1555.65     28.74 o 
   3   3   6     4540.92     4191.53     65.73 o 
   5   3   6       48.52       21.36      4.55 o 
   7   3   6      120.71      104.83      8.34 o 
   9   3   6     6268.70     5578.43     94.94 o 
  11   3   6      399.81      365.30     16.80 o 
  13   3   6     4192.36     3777.24     68.79 o 
  15   3   6      328.76      269.72     16.54 o 
  17   3   6       68.73       63.68     10.39 o 
  19   3   6        4.03       -9.33      9.33 o 
  21   3   6       32.98       20.83     12.58 o 
  23   3   6      298.99      296.99     25.81 o 
  25   3   6       20.98       21.65     14.47 o 
  27   3   6      685.20      678.54     39.63 o 
  29   3   6        0.13       -3.22     17.45 o 
 -28   4   6      490.80      478.90     44.17 o 
 -26   4   6      713.22      689.70     31.75 o 
 -24   4   6       87.01       57.01     14.24 o 
 -22   4   6      374.76      397.38     22.99 o 
 -20   4   6     1929.58     1723.59     47.85 o 
 -18   4   6       44.56       68.13     12.01 o 
 -16   4   6     6304.83     5423.73    110.46 o 
 -14   4   6     2843.44     2404.38     57.04 o 
 -12   4   6      677.53      634.46     24.07 o 
 -10   4   6    10293.03     9166.60    171.70 o 
  -8   4   6      768.67      698.60     32.39 o 
  -6   4   6       38.26       27.59      5.94 o 
  -4   4   6     1395.17     1260.38     28.55 o 
  -2   4   6       23.50       21.70      5.87 o 
   0   4   6     2128.30     1912.96     37.23 o 
   2   4   6     4085.57     3824.07     61.21 o 
   4   4   6     3474.29     3231.82     53.26 o 
   6   4   6      967.82      733.12     20.59 o 
   8   4   6     3222.73     2972.69     56.15 o 
  10   4   6     1291.20     1123.83     28.07 o 
  12   4   6       11.88        3.11      6.12 o 
  14   4   6     2009.58     1752.03     38.27 o 
  16   4   6      353.89      356.86     19.00 o 
  18   4   6      681.58      587.12     29.54 o 
  20   4   6        0.07       -9.90      9.90 o 
  22   4   6      715.68      652.71     35.43 o 
  24   4   6       66.60       46.12     15.64 o 
  26   4   6       93.95      114.93     26.15 o 
  28   4   6      593.13      662.46     48.83 o 
 -27   5   6       74.44       89.95     20.24 o 
 -25   5   6        0.29      -10.49     10.49 o 
 -23   5   6      196.71      180.11     18.44 o 
 -21   5   6      304.12      303.25     21.10 o 
 -19   5   6       17.29        7.54      9.04 o 
 -17   5   6     1640.55     1491.48     42.93 o 
 -15   5   6      398.30      399.62     21.29 o 
 -13   5   6      439.79      414.00     21.04 o 
 -11   5   6        1.39       -2.21      7.01 o 
  -9   5   6     1561.03     1428.23     38.90 o 
  -7   5   6      178.03      157.95     12.84 o 
  -5   5   6      611.95      554.91     26.68 o 
  -3   5   6      723.39      709.62     21.07 o 
  -1   5   6      236.78      238.26     11.93 o 
   1   5   6     1365.49     1267.47     31.64 o 
   3   5   6      316.91      297.37     11.82 o 
   5   5   6       86.69      102.01      9.21 o 
   7   5   6      495.54      467.50     26.17 o 
   9   5   6      161.34      190.82     13.51 o 
  11   5   6     1810.17     1576.43     36.21 o 
  13   5   6      288.82      311.41     26.62 o 
  15   5   6     1679.23     1338.39     48.90 o 
  17   5   6      148.62      150.95     14.81 o 
  19   5   6        2.49        5.83     10.22 o 
  21   5   6      693.12      629.53     37.53 o 
  23   5   6      120.68      129.03     20.50 o 
  25   5   6      277.14      265.25     27.05 o 
  27   5   6       41.60        7.15     27.16 o 
 -26   6   6      110.07       41.35     20.14 o 
 -24   6   6      348.74      366.69     25.18 o 
 -22   6   6       71.37       79.74     20.31 o 
 -20   6   6      273.86      283.20     20.83 o 
 -18   6   6      620.58      549.41     26.36 o 
 -16   6   6     1024.79      847.09     31.19 o 
 -14   6   6      110.89      103.37     13.49 o 
 -12   6   6       16.33       15.02      8.74 o 
 -10   6   6     4185.07     3757.75     81.81 o 
  -8   6   6      178.90      154.00     23.11 o 
  -6   6   6     2845.61     2379.34     56.06 o 
  -4   6   6       51.87       17.70     15.03 o 
  -2   6   6     2010.13     1799.02     45.33 o 
   0   6   6      318.43      276.11     13.64 o 
   2   6   6     1685.81     1660.20     45.23 o 
   4   6   6     3404.08     3126.42     59.41 o 
   6   6   6      805.03      702.24     21.82 o 
   8   6   6      464.66      483.40     20.67 o 
  10   6   6      257.88      285.58     18.78 o 
  12   6   6       62.17       94.57     14.65 o 
  14   6   6      477.58      391.04     21.39 o 
  16   6   6       28.45       13.27      9.34 o 
  18   6   6     1642.96     1551.68     45.26 o 
  20   6   6        1.67       15.56     13.06 o 
  22   6   6      119.64      149.40     21.66 o 
  24   6   6     1674.43     1715.78     62.15 o 
  26   6   6      153.64      122.94     40.03 o 
 -23   7   6     1525.64     1454.89     57.02 o 
 -21   7   6      380.98      354.86     24.32 o 
 -19   7   6     3345.46     3025.15     74.93 o 
 -17   7   6      403.69      382.48     23.30 o 
 -15   7   6     1622.42     1534.58     45.73 o 
 -13   7   6      629.51      619.05     26.65 o 
 -11   7   6      857.81      665.39     27.20 o 
  -9   7   6     2072.85     1770.89     47.86 o 
  -7   7   6     1111.68      916.56     31.24 o 
  -5   7   6    12230.21    10798.07    202.31 o 
  -3   7   6     1485.96     1505.24     50.87 o 
  -1   7   6     2559.18     2297.56     55.88 o 
   1   7   6     6542.02     5898.00    137.25 o 
   3   7   6      978.98     1029.13     36.49 o 
   5   7   6    10088.69     8908.49    194.74 o 
   7   7   6       69.01       97.86     12.79 o 
   9   7   6     1331.55     1190.01     36.04 o 
  11   7   6     2158.62     1846.64     48.86 o 
  13   7   6      215.22      236.39     18.02 o 
  15   7   6     2853.09     2423.69     61.06 o 
  17   7   6      195.75      225.23     18.90 o 
  19   7   6      911.77      881.93     35.90 o 
  21   7   6       60.97       40.88     21.70 o 
  23   7   6     1796.00     1760.73     82.20 o 
 -20   8   6       27.93        9.18     11.94 o 
 -18   8   6      486.36      484.29     27.70 o 
 -16   8   6       74.31       47.64     12.95 o 
 -14   8   6      203.96      189.37     24.14 o 
 -12   8   6      164.15      170.26     17.04 o 
 -10   8   6      374.10      374.83     22.40 o 
  -8   8   6       90.70       87.69     13.80 o 
  -6   8   6       36.97       41.20     11.55 o 
  -4   8   6      674.03      652.25     26.58 o 
  -2   8   6      209.25      217.81     19.67 o 
   0   8   6      281.54      282.99     22.82 o 
   2   8   6     7886.59     7512.53    212.63 o 
   4   8   6     1658.30     1595.50     66.20 o 
   6   8   6      247.75      229.81     20.97 o 
   8   8   6       31.46       25.64     12.40 o 
  10   8   6      252.75      225.95     25.96 o 
  12   8   6       97.39       69.74     15.68 o 
  14   8   6      645.72      594.11     27.78 o 
  16   8   6        1.04       -9.99      9.99 o 
  18   8   6       33.53       15.72     11.93 o 
  20   8   6      326.79      365.79     25.45 o 
  22   8   6        9.75       32.06     20.14 o 
 -19   9   6       76.85       11.44     25.73 o 
 -17   9   6        0.38      -10.92     10.92 o 
 -15   9   6      395.65      347.45     24.49 o 
 -13   9   6      378.18      354.76     24.19 o 
 -11   9   6       83.66       91.66     15.07 o 
  -9   9   6      605.73      500.77     26.67 o 
  -7   9   6      341.27      332.87     22.44 o 
  -5   9   6      377.22      371.12     22.62 o 
  -3   9   6        7.06       31.09     10.85 o 
  -1   9   6      416.44      359.59     51.46 o 
   1   9   6        8.12      -14.73     15.01 o 
   3   9   6      101.18      102.99     22.17 o 
   5   9   6     1093.21     1055.02     54.58 o 
   7   9   6     1678.62     1758.10     74.29 o 
   9   9   6      181.76      234.74     30.27 o 
  11   9   6      130.42      111.43     19.39 o 
  13   9   6     1307.49     1272.35     60.00 o 
  15   9   6      288.43      347.11     28.10 o 
  17   9   6       62.78       48.28     19.19 o 
  19   9   6      854.23      775.65     47.98 o 
 -16  10   6      264.12      238.73     42.88 o 
 -14  10   6      601.04      508.64     34.26 o 
 -12  10   6      104.51      109.00     17.33 o 
 -10  10   6      152.92      167.08     19.56 o 
  -8  10   6     1900.15     1665.31     51.27 o 
  -6  10   6     2544.39     2306.23     72.35 o 
  -4  10   6        4.62       17.02     17.15 o 
  -2  10   6      717.17      648.88     44.44 o 
   0  10   6      798.63      616.87     65.76 o 
   2  10   6     1328.67     1135.02     82.91 o 
   4  10   6      609.10      570.79     42.42 o 
   6  10   6      418.18      383.45     37.40 o 
   8  10   6     2389.01     2387.10     93.99 o 
  10  10   6       62.38       47.82     24.30 o 
  12  10   6      609.93      621.10     46.99 o 
  14  10   6     1990.26     1879.79    115.79 o 
  -9  11   6     3019.04     2771.80    150.10 o 
  -7  11   6       37.10       15.72     28.59 o 
  -5  11   6      990.08     1126.49     60.65 o 
  -3  11   6      227.92      271.04     32.35 o 
  -1  11   6       56.40       52.72     20.56 o 
   1  11   6       10.05       11.44     17.09 o 
   3  11   6        3.79      -15.06     15.06 o 
   7  11   6      426.32      417.41     55.75 o 
 -29   1   7      439.94      502.17     33.15 o 
 -27   1   7     1284.96     1296.49     59.29 o 
 -25   1   7      313.50      195.85     21.26 o 
 -23   1   7     1044.99      998.55     39.19 o 
 -21   1   7      239.29      227.57     21.66 o 
 -19   1   7      452.52      483.77     22.65 o 
 -17   1   7    19399.55    17644.04    278.77 o 
 -15   1   7     1815.61     1692.58     34.23 o 
 -13   1   7     5082.85     4935.26     78.40 o 
 -11   1   7      556.67      607.46     17.15 o 
  -9   1   7       58.17       51.68      6.53 o 
  -7   1   7     4741.58     4818.03     75.17 o 
  -5   1   7     3627.45     3483.24     56.22 o 
  -3   1   7     3638.20     3451.59     60.60 o 
  -1   1   7     5090.92     5294.07     73.71 o 
   1   1   7     1395.72     1208.76     21.93 o 
   3   1   7     8514.99     8510.46    126.31 o 
   5   1   7      838.90      805.47     18.22 o 
   7   1   7     1664.43     1392.47     30.50 o 
   9   1   7     7687.61     7930.75    129.37 o 
  11   1   7     4063.66     3793.03     76.38 o 
  13   1   7      429.22      309.13     15.69 o 
  15   1   7     1684.29     1542.05     39.76 o 
  17   1   7      412.44      354.35     18.52 o 
  19   1   7      271.10      255.71     17.54 o 
  21   1   7     6607.01     6171.06    123.41 o 
  23   1   7        0.22       -7.61      9.10 o 
  25   1   7      581.33      597.88     29.19 o 
  27   1   7      805.45      743.77     47.27 o 
  29   1   7       55.04       61.47     30.02 o 
 -30   2   7      198.31      175.83     40.03 o 
 -28   2   7     1107.45     1048.00     44.33 o 
 -26   2   7        2.21       -3.73      9.44 o 
 -24   2   7      922.41      825.52     31.78 o 
 -22   2   7      191.86      168.41     16.19 o 
 -20   2   7      534.72      472.34     23.26 o 
 -18   2   7     2515.84     2303.25     48.99 o 
 -16   2   7      428.07      448.87     18.47 o 
 -14   2   7     3496.28     3163.67     61.38 o 
 -12   2   7     3210.92     2966.75     57.67 o 
 -10   2   7      460.92      376.95     15.66 o 
  -8   2   7     2071.01     1898.10     39.67 o 
  -6   2   7     6477.35     6463.56    109.26 o 
  -4   2   7     3484.43     3070.45     57.20 o 
  -2   2   7       11.81        5.31      5.11 o 
   0   2   7     1699.19     1524.00     29.47 o 
   2   2   7     2057.00     1901.03     33.17 o 
   4   2   7     1416.92     1368.48     23.75 o 
   6   2   7      754.00      610.95     17.94 o 
   8   2   7       55.04       68.37      7.56 o 
  10   2   7      661.55      642.22     21.54 o 
  12   2   7      233.34      153.24     11.99 o 
  14   2   7      208.14      232.29     14.60 o 
  16   2   7     3186.62     2819.06     62.74 o 
  18   2   7       69.46      100.68     12.18 o 
  20   2   7       15.41        8.32      9.15 o 
  22   2   7     1047.19      860.76     31.83 o 
  24   2   7      303.94      320.63     41.54 o 
  26   2   7      276.51      246.09     26.46 o 
  28   2   7      266.58      286.33     29.24 o 
 -29   3   7      225.45      231.48     30.12 o 
 -27   3   7        0.19        9.61     13.25 o 
 -25   3   7       70.53       86.04     20.83 o 
 -23   3   7       71.50       78.32     16.69 o 
 -21   3   7      112.64      125.75     14.89 o 
 -19   3   7      814.23      743.40     28.52 o 
 -17   3   7      123.57      118.62     13.28 o 
 -15   3   7       89.53       89.17     11.84 o 
 -13   3   7      277.15      295.76     17.29 o 
 -11   3   7      719.24      557.05     18.83 o 
  -9   3   7       14.49       13.90      6.35 o 
  -7   3   7     1885.25     1678.87     36.62 o 
  -5   3   7     6236.55     6028.05    103.06 o 
  -3   3   7      311.29      311.08     13.86 o 
  -1   3   7     1195.87     1164.39     27.19 o 
   1   3   7      923.77     1035.84     22.49 o 
   3   3   7      736.17      694.33     17.31 o 
   5   3   7      846.47      877.44     22.75 o 
   7   3   7      547.58      689.44     21.83 o 
   9   3   7     1850.63     1861.49     39.43 o 
  11   3   7      101.68      138.47     11.86 o 
  13   3   7     2018.70     1657.67     36.78 o 
  15   3   7      252.12      194.60     14.04 o 
  17   3   7      100.95       57.57     10.73 o 
  19   3   7      296.06      269.47     17.77 o 
  21   3   7     1226.10     1018.85     41.97 o 
  23   3   7      150.73      113.24     19.49 o 
  25   3   7      556.38      588.99     36.76 o 
  27   3   7       75.03       57.84     19.04 o 
 -28   4   7       48.05       97.71     24.01 o 
 -26   4   7      139.45      115.95     20.44 o 
 -24   4   7       22.80       22.70     19.84 o 
 -22   4   7      750.28      706.94     29.92 o 
 -20   4   7      654.70      630.35     27.63 o 
 -18   4   7       38.91       31.11     10.05 o 
 -16   4   7       14.78       17.00      8.92 o 
 -14   4   7       18.54        1.43      8.23 o 
 -12   4   7       90.07       90.79     11.57 o 
 -10   4   7       83.15       66.43     10.54 o 
  -8   4   7     1309.59     1230.63     34.55 o 
  -6   4   7      165.92      165.08     11.73 o 
  -4   4   7     1342.59     1221.12     28.85 o 
  -2   4   7      296.59      299.50     15.94 o 
   0   4   7     5026.02     4827.14     84.49 o 
   2   4   7      347.09      338.75     13.63 o 
   4   4   7      151.16      139.61     17.82 o 
   6   4   7      409.60      381.85     18.46 o 
   8   4   7      152.10      155.83     14.01 o 
  10   4   7        5.58       -1.33      5.47 o 
  12   4   7       31.30       21.22      7.63 o 
  14   4   7        0.34       -2.99      5.49 o 
  16   4   7      763.60      707.06     32.33 o 
  18   4   7      921.43      811.89     35.87 o 
  20   4   7      193.98      182.04     21.11 o 
  22   4   7      109.48      109.79     23.99 o 
  24   4   7      418.29      446.05     34.72 o 
  26   4   7      124.45      114.63     21.88 o 
 -27   5   7      878.33      834.72     52.30 o 
 -25   5   7      490.56      463.10     27.87 o 
 -23   5   7      100.84       92.49     15.85 o 
 -21   5   7     2161.44     1931.45     54.33 o 
 -19   5   7      140.92      124.24     20.43 o 
 -17   5   7      275.56      250.05     18.39 o 
 -15   5   7      202.03      170.27     22.49 o 
 -13   5   7      340.98      351.12     20.12 o 
 -11   5   7      112.45       95.96     12.43 o 
  -9   5   7     2625.06     2288.96     55.16 o 
  -7   5   7      191.34      154.72     13.40 o 
  -5   5   7      100.39      116.99     13.90 o 
  -3   5   7     4938.81     4546.06     81.15 o 
  -1   5   7      141.26      116.86      9.67 o 
   1   5   7      235.69      246.01     12.65 o 
   3   5   7     1212.82     1058.30     30.88 o 
   5   5   7      903.53      798.37     22.77 o 
   7   5   7     3020.40     2702.20     53.56 o 
   9   5   7        8.60        3.10      6.22 o 
  11   5   7      762.46      725.63     25.36 o 
  13   5   7     5313.73     4232.78     89.09 o 
  15   5   7      192.18      180.34     15.81 o 
  17   5   7       29.94       34.93     18.34 o 
  19   5   7      110.01      116.42     30.17 o 
  21   5   7       38.78       36.38     14.81 o 
  23   5   7       17.61       45.46     16.69 o 
  25   5   7     1704.33     1692.06     62.42 o 
 -26   6   7     1485.83     1478.10     95.78 o 
 -24   6   7      115.76       93.37     16.91 o 
 -22   6   7      180.53      126.34     19.60 o 
 -20   6   7      121.83      110.98     15.98 o 
 -18   6   7      359.76      296.32     23.52 o 
 -16   6   7      691.46      610.12     27.43 o 
 -14   6   7      284.10      230.88     18.12 o 
 -12   6   7      265.14      179.10     17.95 o 
 -10   6   7        0.15        1.32      7.81 o 
  -8   6   7     1618.37     1398.05     40.14 o 
  -6   6   7       36.67       56.95     14.44 o 
  -4   6   7     1215.07     1141.07     34.77 o 
  -2   6   7     2642.41     2311.47     55.72 o 
   0   6   7     1939.61     1702.73     38.60 o 
   2   6   7    16713.22    15678.99    280.21 o 
   4   6   7       83.13       38.83     11.07 o 
   6   6   7       48.50       62.19     13.62 o 
   8   6   7     4278.23     3787.82     71.54 o 
  10   6   7      466.22      416.47     24.55 o 
  12   6   7     2796.85     2328.77     57.28 o 
  14   6   7        0.06        0.88      8.69 o 
  16   6   7      153.53       72.03     18.57 o 
  18   6   7      377.97      307.40     25.58 o 
  20   6   7      157.10      150.71     21.11 o 
  22   6   7       33.00       37.46     16.19 o 
  24   6   7      159.65      154.18     57.18 o 
 -23   7   7       23.32        9.49     16.47 o 
 -21   7   7      318.63      270.21     22.65 o 
 -19   7   7      249.59      244.66     20.82 o 
 -17   7   7       83.09       81.31     14.70 o 
 -15   7   7        2.03       -6.40      8.99 o 
 -13   7   7      455.20      457.41     24.56 o 
 -11   7   7       98.75       92.29     15.04 o 
  -9   7   7       50.33       29.53     15.62 o 
  -7   7   7      527.86      456.72     27.65 o 
  -5   7   7        0.08       -0.71      8.12 o 
  -3   7   7      113.10      116.27     16.96 o 
  -1   7   7       10.62        8.41     10.08 o 
   1   7   7     4086.65     3935.58     99.86 o 
   3   7   7      857.10      887.29     30.74 o 
   5   7   7      397.12      342.80     22.89 o 
   7   7   7      212.44      233.21     20.28 o 
   9   7   7      973.33      936.37     37.83 o 
  11   7   7     1032.31     1047.22     34.87 o 
  13   7   7       46.95       41.46     12.15 o 
  15   7   7      138.70       79.84     14.08 o 
  17   7   7     1512.68     1356.89     53.03 o 
  19   7   7       46.19       46.17     16.53 o 
  21   7   7      209.58      262.18     26.73 o 
  23   7   7       43.42      -10.01     22.87 o 
 -22   8   7      385.48      263.03     42.88 o 
 -20   8   7       54.13       39.37     14.23 o 
 -18   8   7      597.92      460.02     27.54 o 
 -16   8   7      316.42      273.54     21.82 o 
 -14   8   7      603.47      622.63     30.05 o 
 -12   8   7     1087.91      954.05     51.17 o 
 -10   8   7      396.45      356.12     22.98 o 
  -8   8   7     3012.41     2722.17     67.51 o 
  -6   8   7      770.46      652.86     27.84 o 
  -4   8   7      371.41      323.58     20.84 o 
  -2   8   7      811.57      623.28     39.27 o 
   0   8   7      173.38      224.22     21.69 o 
   2   8   7      837.45      731.90     42.95 o 
   4   8   7     2115.36     1895.53     75.81 o 
   6   8   7     1811.38     1634.69     68.74 o 
   8   8   7        4.05        6.42     12.09 o 
  10   8   7       45.96       42.47     14.47 o 
  12   8   7      419.77      372.72     27.07 o 
  14   8   7      548.74      591.20     43.66 o 
  16   8   7     1059.97     1026.49     37.75 o 
  18   8   7      109.55       89.30     16.12 o 
  20   8   7     1317.70     1246.66     67.90 o 
 -17   9   7      527.16      490.37     34.52 o 
 -15   9   7       73.65       48.08     15.47 o 
 -13   9   7      416.34      413.74     26.34 o 
 -11   9   7      421.11      389.03     25.24 o 
  -9   9   7       25.25       24.38     11.89 o 
  -7   9   7     3606.71     3132.07     76.48 o 
  -5   9   7     1631.46     1484.96     45.89 o 
  -3   9   7      136.71      119.42     18.95 o 
  -1   9   7       20.25       18.58     21.44 o 
   1   9   7     2300.71     1944.69     78.82 o 
   3   9   7      891.34      841.89     48.49 o 
   5   9   7     2655.85     2550.06     96.01 o 
   7   9   7      136.53      134.69     47.17 o 
   9   9   7      720.65      795.48     49.02 o 
  11   9   7      243.43      194.83     23.20 o 
  13   9   7      700.48      688.52     37.40 o 
  15   9   7      858.24      840.29     41.46 o 
  17   9   7      115.78       67.09     22.94 o 
 -12  10   7      111.19      125.99     21.66 o 
 -10  10   7       33.13       64.45     15.60 o 
  -8  10   7       37.35       13.98     13.00 o 
  -6  10   7      909.84      859.42     50.03 o 
  -4  10   7       64.12       51.95     20.70 o 
  -2  10   7       38.04       59.32     22.16 o 
   0  10   7      343.37      349.35     33.76 o 
   2  10   7      247.67      167.25     40.03 o 
   4  10   7      440.37      389.54     37.90 o 
   6  10   7      342.58      336.71     62.90 o 
   8  10   7       16.65        4.29     17.18 o 
  10  10   7        4.81        1.43     18.19 o 
  12  10   7      105.14      105.78     37.17 o 
 -28   0   8      189.30      333.72     32.56 o 
 -26   0   8     1927.45     1820.66    100.78 o 
 -24   0   8       51.86       62.51     22.16 o 
 -22   0   8     2372.23     2298.54     92.92 o 
 -20   0   8       72.26       33.48     11.13 o 
 -18   0   8       23.85       37.65     10.88 o 
 -16   0   8    13225.92    11815.28    244.17 o 
 -14   0   8       45.90       46.94     10.87 o 
 -12   0   8       21.50        9.90      9.46 o 
 -10   0   8     7302.04     6779.65    145.07 o 
  -8   0   8     5588.19     5557.37    120.91 o 
  -6   0   8       68.68       89.81      8.39 o 
  -4   0   8      211.82      200.23     11.40 o 
  -2   0   8       14.47        8.58      6.60 o 
   0   0   8      743.18      702.15     25.10 o 
   2   0   8     7415.42     7192.50    154.55 o 
   4   0   8     6523.87     6302.53    137.25 o 
   6   0   8      107.34      125.35     10.71 o 
   8   0   8    11372.41    11181.37    281.50 o 
  10   0   8     3161.63     2642.49     81.71 o 
  12   0   8     4691.88     4708.18    191.55 o 
  14   0   8     2648.62     2434.57     79.11 o 
  16   0   8      828.40      730.89     37.03 o 
  18   0   8     3217.06     3042.06     97.66 o 
  20   0   8      122.27      131.67     20.10 o 
  22   0   8      914.89      782.40     91.49 o 
  24   0   8        4.68      -12.00     12.00 o 
  26   0   8       18.23        0.48     16.11 o 
  28   0   8     2026.18     1945.55    108.64 o 
 -29   1   8      179.09      105.54     23.70 o 
 -27   1   8      467.61      533.42     38.25 o 
 -25   1   8      413.94      397.00     27.78 o 
 -23   1   8      557.25      612.78     27.85 o 
 -21   1   8      707.41      597.91     26.85 o 
 -19   1   8     2363.54     2083.86     53.61 o 
 -17   1   8     1028.06      946.42     28.35 o 
 -15   1   8     3299.39     2860.66     58.24 o 
 -13   1   8       56.65       65.77      9.05 o 
 -11   1   8     1702.51     1629.34     33.17 o 
  -9   1   8      219.17      286.14     12.11 o 
  -7   1   8        2.82        2.82      5.86 o 
  -5   1   8     1587.18     1666.29     34.68 o 
  -3   1   8      684.41      651.58     15.20 o 
  -1   1   8      979.73      863.79     18.23 o 
   1   1   8      422.37      401.16     13.29 o 
   3   1   8      739.27      775.15     24.29 o 
   5   1   8     1053.13      970.95     21.54 o 
   7   1   8     2095.37     2113.46     42.83 o 
   9   1   8     3150.11     2907.33     62.09 o 
  11   1   8      505.98      456.89     19.04 o 
  13   1   8     2771.23     2374.63     54.35 o 
  15   1   8     2127.42     1971.46     48.34 o 
  17   1   8      974.29      874.92     29.33 o 
  19   1   8     1165.32     1026.55     33.45 o 
  21   1   8       75.32       76.28     12.77 o 
  23   1   8      758.69      650.15     29.09 o 
  25   1   8       27.63       12.51     14.86 o 
  27   1   8      198.20      207.97     25.87 o 
 -28   2   8      412.88      389.16     40.03 o 
 -26   2   8      199.80      228.83     25.47 o 
 -24   2   8      153.94      180.40     18.07 o 
 -22   2   8     1668.40     1558.08     45.92 o 
 -20   2   8      479.74      444.16     23.31 o 
 -18   2   8     3711.73     3491.36     77.59 o 
 -16   2   8       11.06       14.84     10.43 o 
 -14   2   8      971.23      887.42     30.28 o 
 -12   2   8        0.01        5.64      7.16 o 
 -10   2   8     4415.75     4132.72     75.97 o 
  -8   2   8      670.03      649.91     20.30 o 
  -6   2   8      277.39      286.24     17.76 o 
  -4   2   8      351.82      312.88     14.05 o 
  -2   2   8      757.72      822.44     28.92 o 
   0   2   8     1298.88     1293.57     31.01 o 
   2   2   8      558.60      617.70     15.35 o 
   4   2   8      287.74      242.08     12.07 o 
   6   2   8     2242.30     2190.67     44.16 o 
   8   2   8     2442.85     2551.44     50.14 o 
  10   2   8        7.39        8.23      6.23 o 
  12   2   8        6.32        2.66      6.65 o 
  14   2   8       10.19        4.53      8.05 o 
  16   2   8       55.62       38.54      9.18 o 
  18   2   8        0.30       -0.83      7.16 o 
  20   2   8       39.09       26.58      9.73 o 
  22   2   8      130.96      151.22     16.42 o 
  24   2   8      110.36       99.40     22.08 o 
  26   2   8      145.45      118.59     21.22 o 
  28   2   8       34.91       40.03     31.45 o 
 -27   3   8      122.89       98.94     19.88 o 
 -25   3   8      254.80      226.12     27.69 o 
 -23   3   8       63.74       37.06     14.46 o 
 -21   3   8      390.91      339.87     26.38 o 
 -19   3   8      815.88      695.90     34.26 o 
 -17   3   8     2515.64     2319.83     58.00 o 
 -15   3   8      163.81      140.88     13.87 o 
 -13   3   8     2706.95     2424.77     58.50 o 
 -11   3   8     1744.17     1438.71     34.89 o 
  -9   3   8      483.86      427.06     17.21 o 
  -7   3   8    13831.84    13067.69    211.63 o 
  -5   3   8     2277.06     2137.22     44.74 o 
  -3   3   8     3627.67     3401.69     64.11 o 
  -1   3   8      271.87      262.91     13.03 o 
   1   3   8     3472.96     3232.95     60.64 o 
   3   3   8     3462.15     3376.45     62.21 o 
   5   3   8      243.07      218.78     12.01 o 
   7   3   8        4.36       12.96      6.29 o 
   9   3   8     3341.48     3138.81     60.03 o 
  11   3   8      742.17      642.03     23.23 o 
  13   3   8     3474.91     3183.69     68.81 o 
  15   3   8      158.31      115.83     12.19 o 
  17   3   8     2527.40     2278.72     55.42 o 
  19   3   8     1657.47     1467.04     42.44 o 
  21   3   8      807.81      778.62     38.61 o 
  23   3   8     4254.86     4016.64    107.68 o 
  25   3   8      331.52      395.67     31.85 o 
  27   3   8      692.52      617.54     64.33 o 
 -28   4   8       61.43       71.47     32.88 o 
 -26   4   8      453.07      444.56     32.94 o 
 -24   4   8      187.47      129.31     20.94 o 
 -22   4   8       64.15       37.34     20.85 o 
 -20   4   8      787.57      734.86     30.64 o 
 -18   4   8       16.18       11.31      9.39 o 
 -16   4   8      376.59      313.95     21.87 o 
 -14   4   8      133.27      122.96     13.60 o 
 -12   4   8     4090.41     3768.30     82.34 o 
 -10   4   8       58.59       28.56      8.46 o 
  -8   4   8     1304.41     1043.80     32.18 o 
  -6   4   8     9822.61     8832.81    165.81 o 
  -4   4   8        6.74       19.87      6.51 o 
  -2   4   8     3707.84     3330.72     62.97 o 
   0   4   8    12060.53    10795.65    176.39 o 
   2   4   8      126.09      125.16     11.72 o 
   4   4   8     4434.03     4055.02     82.91 o 
   6   4   8      116.43       95.48      9.40 o 
   8   4   8       70.75       56.87      8.30 o 
  10   4   8      354.03      294.14     14.96 o 
  12   4   8      148.49      132.49     13.07 o 
  14   4   8     9088.01     7515.40    142.44 o 
  16   4   8     4539.94     3857.66     82.41 o 
  18   4   8      194.05      164.46     28.99 o 
  20   4   8     2141.94     1757.22     59.24 o 
  22   4   8     1097.84     1021.72     44.66 o 
  24   4   8      479.50      443.65     81.99 o 
 -25   5   8       37.02       11.06     14.72 o 
 -23   5   8      286.23      278.37     22.41 o 
 -21   5   8     1039.87      946.88     36.11 o 
 -19   5   8       61.00       33.08     11.03 o 
 -17   5   8       32.43       34.11     10.39 o 
 -15   5   8        7.05       13.78      9.28 o 
 -13   5   8      335.16      306.57     19.86 o 
 -11   5   8     1759.97     1425.45     41.71 o 
  -9   5   8     1376.87     1229.71     36.91 o 
  -7   5   8      423.42      351.31     44.36 o 
  -5   5   8     1546.23     1466.27     40.34 o 
  -3   5   8     1514.88     1446.65     34.16 o 
  -1   5   8     1700.04     1629.99     36.93 o 
   1   5   8     1953.29     1920.59     46.77 o 
   3   5   8     5895.28     5450.93    107.88 o 
   5   5   8      940.24      923.42     29.53 o 
   7   5   8      331.55      297.19     17.44 o 
   9   5   8       93.99       84.33     10.03 o 
  11   5   8        0.02       -4.79      6.91 o 
  13   5   8      514.74      394.62     21.14 o 
  15   5   8      120.35      181.24     19.22 o 
  17   5   8       19.07        0.38     11.13 o 
  19   5   8       57.93       62.08     16.22 o 
  21   5   8     1546.70     1599.28     57.74 o 
  23   5   8      292.47      323.25     29.43 o 
  25   5   8     1659.25     1788.30    115.79 o 
 -24   6   8     2325.24     2024.38    140.81 o 
 -22   6   8      347.93      365.92     30.74 o 
 -20   6   8     1234.23     1057.99     40.49 o 
 -18   6   8      623.98      610.87     29.01 o 
 -16   6   8      663.12      578.20     27.89 o 
 -14   6   8      376.02      327.42     21.25 o 
 -12   6   8        5.12        3.41      8.83 o 
 -10   6   8      767.88      674.48     27.40 o 
  -8   6   8       96.99       77.37     11.72 o 
  -6   6   8     2421.66     2044.72     52.11 o 
  -4   6   8      243.08      250.37     17.17 o 
  -2   6   8     4843.80     4433.69     94.14 o 
   0   6   8     1993.01     1854.22     46.93 o 
   2   6   8     1451.04     1361.54     38.45 o 
   4   6   8     9751.40     9110.38    172.04 o 
   6   6   8      642.27      601.08     24.64 o 
   8   6   8      502.77      500.77     23.36 o 
  10   6   8     1526.95     1332.45     45.76 o 
  12   6   8     1616.05     1500.70     43.00 o 
  14   6   8      930.47      735.90     34.04 o 
  16   6   8      207.63      147.83     23.45 o 
  18   6   8     1737.26     1539.72     55.45 o 
  20   6   8      557.19      511.26     40.31 o 
  22   6   8      596.02      575.05     37.02 o 
 -23   7   8      176.38      218.42     29.31 o 
 -21   7   8      215.38      195.75     20.67 o 
 -19   7   8      383.70      318.95     23.51 o 
 -17   7   8      288.22      301.03     23.52 o 
 -15   7   8     1163.33     1133.12     40.15 o 
 -13   7   8       19.95       15.75     10.58 o 
 -11   7   8      815.22      751.29     30.92 o 
  -9   7   8     1758.23     1480.09     44.43 o 
  -7   7   8     1049.85      951.46     33.65 o 
  -5   7   8      777.35      776.90     31.57 o 
  -3   7   8        5.53        0.55      9.60 o 
  -1   7   8     3793.08     3351.51     89.37 o 
   1   7   8        0.28       10.01     10.16 o 
   3   7   8     5141.78     4920.41    121.04 o 
   5   7   8     1044.63      867.66     31.20 o 
   7   7   8     1231.78     1159.97     42.82 o 
   9   7   8     2400.82     2120.84     64.07 o 
  11   7   8       36.58        9.57     12.09 o 
  13   7   8     1388.76     1238.12     46.67 o 
  15   7   8       30.87       15.57     12.91 o 
  17   7   8       45.02       26.57     14.86 o 
  19   7   8      178.46      239.82     26.24 o 
  21   7   8       62.74       77.19     34.31 o 
 -20   8   8      166.71      111.50     34.31 o 
 -18   8   8       16.59       15.61     13.07 o 
 -16   8   8      987.63      993.21     51.79 o 
 -14   8   8       77.30       79.47     21.46 o 
 -12   8   8      184.64      218.60     19.94 o 
 -10   8   8      491.53      485.47     26.69 o 
  -8   8   8     1845.69     1557.42     47.48 o 
  -6   8   8      116.19      132.28     16.04 o 
  -4   8   8       82.67       72.91     14.81 o 
  -2   8   8      707.93      677.37     41.72 o 
   0   8   8        0.67       -2.65     10.87 o 
   2   8   8     1891.07     1726.85     71.77 o 
   4   8   8      313.03      364.69     34.31 o 
   6   8   8      300.22      311.75     31.34 o 
   8   8   8      207.92      250.01     32.98 o 
  10   8   8      959.51      899.93     47.02 o 
  12   8   8      144.66      155.86     21.17 o 
  14   8   8        7.17       -2.83     12.64 o 
  16   8   8       10.08       18.55     13.84 o 
  18   8   8       75.64      104.30     25.76 o 
 -15   9   8      230.31      252.10     23.41 o 
 -13   9   8      264.19      266.85     23.31 o 
 -11   9   8      231.95      266.71     22.57 o 
  -9   9   8      851.72      717.37     33.29 o 
  -7   9   8       57.44       46.93     13.28 o 
  -5   9   8        8.36       -7.38     10.47 o 
  -3   9   8      818.28      690.71     45.09 o 
  -1   9   8        0.33      -15.72     18.58 o 
   1   9   8      268.60      394.46     59.32 o 
   3   9   8       44.93       47.29     19.30 o 
   5   9   8       78.19      101.31     28.59 o 
   7   9   8      541.67      607.77     45.45 o 
   9   9   8      444.68      451.19     39.92 o 
  11   9   8      510.64      576.31     44.44 o 
  13   9   8      259.50      239.85     25.54 o 
  15   9   8       52.49       43.72     21.71 o 
 -12  10   8      927.95      902.01     84.34 o 
 -10  10   8      903.04      857.41    112.93 o 
  -8  10   8       75.09       74.24     23.74 o 
  -6  10   8     1566.17     1565.39     70.76 o 
  -4  10   8      260.49      230.28     42.17 o 
  -2  10   8       68.17       72.10     20.70 o 
   0  10   8       90.46      114.87     24.75 o 
   2  10   8     1262.58     1246.94    101.49 o 
   4  10   8      102.79       95.82     24.63 o 
   6  10   8      629.62      595.36     46.93 o 
   8  10   8      818.88      904.87     82.91 o 
 -27   1   9      407.78      340.59     25.58 o 
 -25   1   9      145.33      159.30     24.63 o 
 -23   1   9      704.42      714.90     34.52 o 
 -21   1   9     3326.22     2991.09     71.98 o 
 -19   1   9       57.63       50.36     11.17 o 
 -17   1   9     1312.60     1159.41     32.88 o 
 -15   1   9     2412.40     2133.63     48.01 o 
 -13   1   9      831.98      743.99     24.39 o 
 -11   1   9      321.40      272.95     16.43 o 
  -9   1   9     3805.61     3533.33     88.84 o 
  -7   1   9     2289.71     2251.19     46.47 o 
  -5   1   9      416.24      400.11     13.87 o 
  -3   1   9     5346.55     5403.87     84.14 o 
  -1   1   9     2027.40     2033.72     34.57 o 
   1   1   9     1354.05     1387.88     28.96 o 
   3   1   9      872.22      946.26     22.48 o 
   5   1   9     1125.18     1037.05     29.24 o 
   7   1   9     5221.19     5005.34     98.95 o 
   9   1   9       38.03       67.35      9.78 o 
  11   1   9     2877.24     2437.95     55.78 o 
  13   1   9     7715.06     7125.53    135.52 o 
  15   1   9     2195.13     1927.69     49.05 o 
  17   1   9     4103.19     3691.84     80.35 o 
  19   1   9        2.49        7.84     11.14 o 
  21   1   9     1418.85     1268.31     40.08 o 
  23   1   9      217.20      223.54     19.22 o 
  25   1   9       96.57       54.15     14.28 o 
  27   1   9       89.92        8.58     25.73 o 
 -26   2   9      254.00      200.78     25.29 o 
 -24   2   9      783.62      738.77     58.22 o 
 -22   2   9       18.17       24.74     15.06 o 
 -20   2   9       33.14       33.38     13.90 o 
 -18   2   9     1997.58     1668.47     83.62 o 
 -16   2   9      229.73      253.17     21.88 o 
 -14   2   9      584.68      552.65     24.77 o 
 -12   2   9     1737.74     1519.16     46.42 o 
 -10   2   9       45.23       22.11      7.36 o 
  -8   2   9      589.81      527.09     18.99 o 
  -6   2   9      145.70      175.09     11.75 o 
  -4   2   9      589.65      564.71     19.48 o 
  -2   2   9     1705.91     1648.62     32.37 o 
   0   2   9     1607.65     1372.60     28.41 o 
   2   2   9     8580.89     8296.43    136.95 o 
   4   2   9     1055.37      986.14     25.74 o 
   6   2   9     3584.96     3299.23     62.30 o 
   8   2   9       79.78       63.78      8.51 o 
  10   2   9     4152.22     4029.93     96.20 o 
  12   2   9     3195.61     2550.12     58.27 o 
  14   2   9     2670.13     2185.05     52.69 o 
  16   2   9     3088.66     2652.82     62.06 o 
  18   2   9       18.39       20.56      9.44 o 
  20   2   9     1566.69     1435.76     42.63 o 
  22   2   9       42.49       22.76     11.28 o 
  24   2   9       54.32       54.14     16.89 o 
  26   2   9      394.41      347.90     90.06 o 
 -27   3   9      120.68      163.25     28.69 o 
 -25   3   9      529.95      474.61     33.20 o 
 -23   3   9      114.98       66.97     29.94 o 
 -21   3   9      677.15      595.32     34.49 o 
 -19   3   9      179.33      185.09     21.17 o 
 -17   3   9     1698.43     1497.68     53.04 o 
 -15   3   9     2202.32     1950.58     62.06 o 
 -13   3   9     2114.06     1772.02     47.57 o 
 -11   3   9      315.28      328.83     18.98 o 
  -9   3   9       27.23       43.48      8.38 o 
  -7   3   9      508.10      566.00     23.12 o 
  -5   3   9     1278.08     1162.30     30.58 o 
  -3   3   9      190.25      225.14     13.33 o 
  -1   3   9      121.66       99.43      9.87 o 
   1   3   9     8228.79     7716.32    145.49 o 
   3   3   9     1676.48     1646.49     41.96 o 
   5   3   9     2119.49     2082.92     43.80 o 
   7   3   9      100.58       82.76      9.24 o 
   9   3   9       32.92       39.41      7.95 o 
  11   3   9     3088.57     2649.76     70.31 o 
  13   3   9      942.62      888.78     29.63 o 
  15   3   9     2134.99     1858.00     48.15 o 
  17   3   9       11.69       -3.60      7.46 o 
  19   3   9      264.13      244.30     18.36 o 
  21   3   9     2219.57     2118.63     68.29 o 
  23   3   9       66.39       52.20     28.14 o 
  25   3   9        4.94       -8.70     20.92 o 
 -26   4   9      125.40       97.61     37.88 o 
 -24   4   9      106.98      101.99     20.50 o 
 -22   4   9      169.42      142.79     21.25 o 
 -20   4   9     1318.04     1189.75     49.07 o 
 -18   4   9       22.75        8.88     11.88 o 
 -16   4   9     1351.97     1228.85     39.35 o 
 -14   4   9      751.83      685.80     27.80 o 
 -12   4   9        0.09        0.82      8.21 o 
 -10   4   9      339.42      267.78     17.86 o 
  -8   4   9     3160.66     2742.43     63.87 o 
  -6   4   9      415.95      415.72     17.08 o 
  -4   4   9      553.79      516.23     18.99 o 
  -2   4   9      389.64      355.25     17.22 o 
   0   4   9       29.49       10.93      7.21 o 
   2   4   9    10240.14     9596.67    178.30 o 
   4   4   9        0.43        7.17      7.55 o 
   6   4   9     2413.51     2233.59     53.65 o 
   8   4   9        5.94        8.28      6.75 o 
  10   4   9     1956.05     1752.59     40.64 o 
  12   4   9       54.92       56.90     12.80 o 
  14   4   9     2096.98     2068.06     51.81 o 
  16   4   9      211.79      156.57     15.20 o 
  18   4   9      326.76      275.23     24.42 o 
  20   4   9     1062.44     1068.70     45.42 o 
  22   4   9      508.84      512.14     34.17 o 
  24   4   9      944.46      901.36     45.54 o 
 -23   5   9        2.93      -13.90     13.90 o 
 -21   5   9      171.90      133.42     32.12 o 
 -19   5   9     1558.53     1318.79     43.49 o 
 -17   5   9     1112.98     1068.41     37.72 o 
 -15   5   9     1249.03     1133.09     38.36 o 
 -13   5   9      901.36      718.17     29.17 o 
 -11   5   9      758.49      582.58     25.58 o 
  -9   5   9     4201.44     3534.80     79.33 o 
  -7   5   9     1762.26     1589.57     44.13 o 
  -5   5   9     2723.65     2436.72     59.27 o 
  -3   5   9     1527.56     1312.51     32.82 o 
  -1   5   9       89.58      106.65     11.72 o 
   1   5   9     7626.21     7190.05    138.58 o 
   3   5   9     1086.90      983.20     31.33 o 
   5   5   9     3380.26     3240.80     71.94 o 
   7   5   9     2621.36     2524.64     60.22 o 
   9   5   9      327.67      317.33     19.22 o 
  11   5   9     2185.31     1864.89     52.17 o 
  13   5   9       15.90        6.22     10.37 o 
  15   5   9     1531.02     1274.85     59.36 o 
  17   5   9        2.14        5.78     12.58 o 
  19   5   9      774.15      718.88     38.29 o 
  21   5   9     2539.30     2512.29     78.55 o 
  23   5   9       84.52       75.76     32.88 o 
 -22   6   9      170.90      131.59     18.29 o 
 -20   6   9     1258.22     1302.06     44.98 o 
 -18   6   9     1262.67     1246.41     42.77 o 
 -16   6   9      578.32      514.12     27.55 o 
 -14   6   9      425.52      409.36     24.22 o 
 -12   6   9      556.53      495.83     25.32 o 
 -10   6   9      566.12      418.44     23.28 o 
  -8   6   9     2091.08     1834.85     50.25 o 
  -6   6   9       88.83       46.38     11.27 o 
  -4   6   9     2748.20     2394.43     74.49 o 
  -2   6   9      658.25      587.24     30.06 o 
   0   6   9      688.70      641.34     31.74 o 
   2   6   9     1994.65     1843.07     59.01 o 
   4   6   9      400.71      386.11     20.89 o 
   6   6   9       69.71       65.97     11.40 o 
   8   6   9     2271.92     1930.66     51.18 o 
  10   6   9       73.69      105.58     15.76 o 
  12   6   9     4406.76     4170.83    105.81 o 
  14   6   9      111.68      121.01     24.30 o 
  16   6   9      202.76      194.87     22.16 o 
  18   6   9     1048.09      994.54     43.94 o 
  20   6   9       15.90       14.12     15.40 o 
  22   6   9      854.75      714.75     71.47 o 
 -21   7   9      130.43      102.92     31.45 o 
 -19   7   9       45.09       33.04     18.16 o 
 -17   7   9      697.52      639.59     32.00 o 
 -15   7   9       94.61      121.99     16.79 o 
 -13   7   9       79.08       74.75     15.68 o 
 -11   7   9      532.67      460.11     25.62 o 
  -9   7   9        2.69        4.72      9.49 o 
  -7   7   9      722.04      593.14     27.19 o 
  -5   7   9       82.54       60.56     14.95 o 
  -3   7   9       30.11       56.51     13.98 o 
  -1   7   9        0.36       -3.44     10.43 o 
   1   7   9       61.65       58.17     13.98 o 
   3   7   9      154.76      165.02     19.71 o 
   5   7   9      387.70      380.15     21.93 o 
   7   7   9      190.65      212.09     20.35 o 
   9   7   9      109.22      128.94     17.83 o 
  11   7   9      238.54      237.01     22.76 o 
  13   7   9      927.01      843.90     38.96 o 
  15   7   9      278.09      278.33     31.83 o 
  17   7   9      334.23      350.05     78.62 o 
 -18   8   9      761.32      761.92     65.76 o 
 -16   8   9      741.02      758.04     35.49 o 
 -14   8   9      117.00      120.32     20.01 o 
 -12   8   9     1727.43     1528.65     49.20 o 
 -10   8   9       99.21       93.84     15.82 o 
  -8   8   9     1036.57      801.08     33.14 o 
  -6   8   9       97.43       98.09     17.63 o 
  -4   8   9     1604.43     1439.20     52.14 o 
  -2   8   9     1169.45     1024.99     43.56 o 
   0   8   9     1569.53     1578.14     56.09 o 
   2   8   9      186.65      204.42     23.02 o 
   4   8   9      669.92      637.84     43.43 o 
   6   8   9     1951.05     1788.80    172.25 o 
   8   8   9      642.13      575.01     33.20 o 
  10   8   9     1560.97     1592.28     56.34 o 
  12   8   9      728.05      656.18     36.15 o 
  14   8   9       12.07       17.44     14.81 o 
  16   8   9     1301.28     1290.84     88.63 o 
 -13   9   9      221.49      223.02     33.85 o 
 -11   9   9       37.12       39.51     14.60 o 
  -9   9   9      213.54      200.49     23.87 o 
  -7   9   9      520.64      522.06     33.59 o 
  -5   9   9      152.25      174.66     22.01 o 
  -3   9   9     1174.40     1102.29     46.86 o 
  -1   9   9       13.40       21.44     24.30 o 
   1   9   9      550.22      506.88    105.78 o 
   3   9   9      107.32      114.04     26.45 o 
   5   9   9        0.66        8.93     18.11 o 
   7   9   9      276.44      272.03     34.19 o 
   9   9   9       80.32       67.92     23.74 o 
  11   9   9     1327.37     1284.92     65.68 o 
  13   9   9      189.81      249.58     31.73 o 
  -8  10   9      312.71      331.64     55.75 o 
 -26   0  10        0.97       -3.65     13.40 o 
 -24   0  10     1972.95     1819.38     72.86 o 
 -22   0  10      112.30      148.04     23.18 o 
 -20   0  10      119.83      151.78     22.87 o 
 -18   0  10      690.11      706.68     32.86 o 
 -16   0  10      465.40      495.13     26.44 o 
 -14   0  10     6035.27     5788.01    131.91 o 
 -12   0  10      386.20      327.52     27.59 o 
 -10   0  10       92.65      126.43     20.37 o 
  -8   0  10     1156.23     1343.74     41.99 o 
  -6   0  10      214.06      217.37     16.29 o 
  -4   0  10      592.35      750.80     37.65 o 
  -2   0  10      674.31      553.63     24.05 o 
   0   0  10    12960.81    13146.83    274.02 o 
   2   0  10      542.96      467.34     22.53 o 
   4   0  10     4177.79     4064.33    166.54 o 
   6   0  10       93.02      104.12     17.67 o 
   8   0  10     1080.56     1081.56     45.35 o 
  10   0  10     1735.23     1573.50    115.07 o 
  12   0  10     6523.12     5786.93    166.54 o 
  14   0  10     5300.93     4878.71    243.01 o 
  16   0  10     1341.27     1123.47     49.66 o 
  18   0  10     2138.81     1840.45     70.22 o 
  20   0  10      719.92      723.23     42.24 o 
  22   0  10      825.14      825.69     46.71 o 
  24   0  10      132.20       65.56     20.88 o 
  26   0  10      832.53      853.41     67.19 o 
 -25   1  10        3.24       -3.00      9.62 o 
 -23   1  10        2.54        1.48      9.38 o 
 -21   1  10       30.51       26.19      9.15 o 
 -19   1  10       91.89      106.23     12.75 o 
 -17   1  10        2.42        6.41      7.20 o 
 -15   1  10      395.23      434.24     18.08 o 
 -13   1  10      126.08      176.07     12.31 o 
 -11   1  10     1108.07     1061.63     29.71 o 
  -9   1  10       11.31       19.00      7.20 o 
  -7   1  10        8.86        3.05      5.85 o 
  -5   1  10      160.84      169.43     10.26 o 
  -3   1  10      689.72      780.84     20.54 o 
  -1   1  10     1600.52     1545.04     35.97 o 
   1   1  10     7350.12     7233.65    124.10 o 
   3   1  10      796.33      739.54     22.67 o 
   5   1  10      588.02      552.20     22.21 o 
   7   1  10     4455.19     4245.70     87.69 o 
   9   1  10      516.30      437.97     19.84 o 
  11   1  10      504.50      472.93     21.02 o 
  13   1  10     4126.01     3612.71     77.94 o 
  15   1  10        6.69        5.05      7.51 o 
  17   1  10      395.81      382.64     21.21 o 
  19   1  10     1585.85     1671.76     47.16 o 
  21   1  10       93.73      132.60     16.26 o 
  23   1  10        0.54       -7.63      9.81 o 
  25   1  10      141.56      153.40     23.48 o 
 -24   2  10      278.96      263.38     27.05 o 
 -22   2  10       13.04        3.35     14.37 o 
 -20   2  10      481.63      469.51     31.53 o 
 -18   2  10        0.12       -5.94     10.87 o 
 -16   2  10       19.62       27.20     15.15 o 
 -14   2  10      300.55      280.59     23.59 o 
 -12   2  10        4.21       -7.38      8.10 o 
 -10   2  10       13.04       11.67      8.40 o 
  -8   2  10      236.52      208.14     16.20 o 
  -6   2  10     1354.13     1325.28     37.03 o 
  -4   2  10        6.16       21.48      6.28 o 
  -2   2  10     2371.15     2182.73     41.07 o 
   0   2  10     7373.99     7326.36    111.86 o 
   2   2  10     2145.03     2127.88     51.12 o 
   4   2  10     6762.55     6657.04    128.76 o 
   6   2  10      865.96      889.82     25.36 o 
   8   2  10      271.32      318.72     18.63 o 
  10   2  10        1.65        0.16      7.77 o 
  12   2  10      116.79      111.20     12.90 o 
  14   2  10      294.71      256.83     17.47 o 
  16   2  10     2781.91     2436.67     59.41 o 
  18   2  10        2.03       -1.92      8.04 o 
  20   2  10      326.44      357.81     29.63 o 
  22   2  10      376.00      382.32     23.89 o 
  24   2  10      318.84      318.50     29.20 o 
 -25   3  10       78.50       57.02     22.73 o 
 -23   3  10        8.57       -1.79     13.41 o 
 -21   3  10       41.34       37.63     17.41 o 
 -19   3  10     1441.59     1372.84     52.73 o 
 -17   3  10       13.75        5.62     11.70 o 
 -15   3  10       33.47       27.28     11.97 o 
 -13   3  10      458.23      390.31     26.38 o 
 -11   3  10     1033.94      789.78     29.05 o 
  -9   3  10      104.50      114.45     11.27 o 
  -7   3  10     3339.39     3129.90     71.54 o 
  -5   3  10      618.22      629.22     21.92 o 
  -3   3  10      892.20      766.02     25.89 o 
  -1   3  10     1369.02     1322.34     37.21 o 
   1   3  10       37.17       35.25      8.91 o 
   3   3  10    11833.38    11276.78    207.31 o 
   5   3  10      636.61      614.94     24.13 o 
   7   3  10      635.19      586.20     23.42 o 
   9   3  10      391.24      392.42     20.38 o 
  11   3  10       72.89      102.64     14.86 o 
  13   3  10      275.13      197.13     15.85 o 
  15   3  10      269.21      259.41     18.06 o 
  17   3  10     1393.83     1340.48     40.71 o 
  19   3  10       38.41       56.60     11.99 o 
  21   3  10      743.64      740.07     79.95 o 
  23   3  10      288.80      319.98     29.11 o 
 -24   4  10      173.54      230.27     31.54 o 
 -22   4  10     2121.08     2066.49     71.93 o 
 -20   4  10      962.44      783.64     40.64 o 
 -18   4  10       16.79        2.35     10.87 o 
 -16   4  10        5.37       -0.35     11.13 o 
 -14   4  10        0.70       10.47      9.69 o 
 -12   4  10        6.61        1.39      8.87 o 
 -10   4  10      338.28      289.31     19.03 o 
  -8   4  10      156.78       90.72     12.50 o 
  -6   4  10       65.65       77.28      9.66 o 
  -4   4  10      152.98      155.94     12.26 o 
  -2   4  10        4.13        2.82      7.11 o 
   0   4  10      604.25      646.74     24.51 o 
   2   4  10     4549.11     4197.57     88.18 o 
   4   4  10      104.29      126.88     13.03 o 
   6   4  10       25.11       10.99      7.97 o 
   8   4  10     2228.37     2075.38     52.32 o 
  10   4  10      192.96      162.90     17.87 o 
  12   4  10      142.80      153.64     23.07 o 
  14   4  10      772.86      641.79     26.70 o 
  16   4  10       29.75       22.11     10.22 o 
  18   4  10      118.55      106.90     18.56 o 
  20   4  10      243.55      296.45     26.89 o 
  22   4  10      383.23      392.40     31.74 o 
 -21   5  10      264.88      248.97     27.16 o 
 -19   5  10      680.01      613.89     36.91 o 
 -17   5  10      419.09      430.95     30.60 o 
 -15   5  10      128.26      131.76     16.28 o 
 -13   5  10      262.05      242.62     19.58 o 
 -11   5  10      496.79      491.37     26.51 o 
  -9   5  10     1102.91      864.82     31.74 o 
  -7   5  10      333.07      245.30     18.05 o 
  -5   5  10       11.63       12.85      9.00 o 
  -3   5  10      561.17      523.14     28.30 o 
  -1   5  10        0.02        0.73      7.38 o 
   1   5  10     1573.62     1501.43     41.52 o 
   3   5  10       23.32       25.22     13.62 o 
   5   5  10      259.44      267.43     17.96 o 
   7   5  10      809.64      711.30     27.44 o 
   9   5  10      146.27      117.88     14.86 o 
  11   5  10      299.19      345.08     24.27 o 
  13   5  10      545.63      569.88     37.78 o 
  15   5  10       28.38       30.73     16.83 o 
  17   5  10       69.66       69.16     17.22 o 
  19   5  10        0.19       -2.59     14.21 o 
  21   5  10      205.66      155.92     30.12 o 
 -20   6  10       16.82       23.12     15.44 o 
 -18   6  10      334.51      300.59     23.04 o 
 -16   6  10      412.90      378.86     24.96 o 
 -14   6  10        1.86        3.71     10.54 o 
 -12   6  10        2.05       10.27     10.54 o 
 -10   6  10     3239.13     2998.39     73.26 o 
  -8   6  10       98.07       75.47     13.15 o 
  -6   6  10        9.78        7.15      9.58 o 
  -4   6  10      586.10      558.98     40.78 o 
  -2   6  10       22.16       37.73     12.91 o 
   0   6  10      104.37      123.65     17.73 o 
   2   6  10       40.32       27.43     10.04 o 
   4   6  10       24.95       22.86      9.93 o 
   6   6  10      229.38      250.67     22.49 o 
   8   6  10     2028.96     1907.25     51.81 o 
  10   6  10       67.69       85.98     16.18 o 
  12   6  10     2194.82     2080.45     79.11 o 
  14   6  10       19.92       31.61     17.67 o 
  16   6  10      261.77      287.10     32.56 o 
  18   6  10      247.20      252.12     33.17 o 
 -19   7  10       44.55       52.89     25.73 o 
 -17   7  10       34.80       29.85     13.32 o 
 -15   7  10      278.98      213.03     24.55 o 
 -13   7  10      224.80      263.87     26.20 o 
 -11   7  10      172.11      159.17     17.76 o 
  -9   7  10      641.24      623.66     29.42 o 
  -7   7  10      633.74      607.54     33.40 o 
  -5   7  10      907.44      846.30     37.97 o 
  -3   7  10       79.30       73.47     15.64 o 
  -1   7  10     1253.77     1223.87     47.18 o 
   1   7  10      521.41      554.11     32.33 o 
   3   7  10        6.21      -11.26     11.26 o 
   5   7  10     2000.04     1895.27     52.55 o 
   7   7  10        2.55        0.83     15.02 o 
   9   7  10      765.81      669.93     33.98 o 
  11   7  10       15.42       12.48     13.15 o 
  13   7  10     1544.50     1438.10     65.74 o 
  15   7  10      134.54      125.74     26.22 o 
  17   7  10       67.23       31.45     31.45 o 
 -16   8  10       74.58       66.29     24.20 o 
 -14   8  10       46.48       39.59     14.59 o 
 -12   8  10      268.45      280.09     23.32 o 
 -10   8  10        1.35       -5.51     10.67 o 
  -8   8  10      374.76      373.08     28.58 o 
  -6   8  10      779.67      783.16     38.89 o 
  -4   8  10      121.54      149.12     24.37 o 
  -2   8  10      615.74      562.02     33.78 o 
   0   8  10        9.34        2.92     13.00 o 
   2   8  10      441.29      450.04     31.45 o 
   4   8  10        1.07       -0.71     15.16 o 
   6   8  10        4.81       19.06     16.66 o 
   8   8  10       11.08        9.83     16.66 o 
  10   8  10        8.71       16.59     15.37 o 
  12   8  10      444.89      393.37     30.39 o 
  14   8  10        0.02       14.29     28.59 o 
  -9   9  10       35.94       38.94     21.15 o 
  -7   9  10       40.01       22.61     15.12 o 
  -5   9  10     1004.02      954.04     44.98 o 
  -3   9  10      400.41      428.26     31.38 o 
  -1   9  10       51.21       15.72     24.30 o 
   1   9  10      382.42      367.20     42.88 o 
   3   9  10      398.53      411.30     39.38 o 
   5   9  10      643.48      781.42     99.35 o 
   7   9  10        4.12       -7.15     25.73 o 
   9   9  10      282.12      260.17     48.60 o 
 -23   1  11        6.27        7.41     10.02 o 
 -21   1  11       22.58       27.12      9.71 o 
 -19   1  11       11.43       24.92      9.87 o 
 -17   1  11     1016.24     1024.39     35.84 o 
 -15   1  11       56.90       38.40     10.20 o 
 -13   1  11     3014.96     2858.14     61.38 o 
 -11   1  11      329.10      364.43     18.31 o 
  -9   1  11      750.00      654.74     23.02 o 
  -7   1  11     1964.54     1965.21     44.21 o 
  -5   1  11        0.47        8.62      6.86 o 
  -3   1  11        1.93        1.07      7.73 o 
  -1   1  11      570.27      532.64     23.21 o 
   1   1  11     6687.22     6769.95    132.35 o 
   3   1  11     5288.81     5050.68    120.42 o 
   5   1  11     3434.33     3268.87     95.12 o 
   7   1  11        7.01        0.51      7.28 o 
   9   1  11       12.31        0.34      7.62 o 
  11   1  11     1587.80     1530.92     42.41 o 
  13   1  11     1305.12     1208.29     36.97 o 
  15   1  11      312.54      268.36     23.01 o 
  17   1  11        8.16       21.86     10.04 o 
  19   1  11      264.96      317.09     21.40 o 
  21   1  11      861.95      877.58     34.46 o 
  23   1  11        1.87       -6.84     10.52 o 
 -24   2  11       50.69       28.59     27.16 o 
 -22   2  11      851.38      784.47     86.48 o 
 -20   2  11       24.71       21.75     16.66 o 
 -18   2  11     1855.10     1711.75     73.28 o 
 -16   2  11      465.50      435.58     35.87 o 
 -14   2  11      828.46      732.09     85.77 o 
 -12   2  11     1037.38      998.06     40.68 o 
 -10   2  11     1752.32     1449.44     41.10 o 
  -8   2  11       21.24        5.30      7.47 o 
  -6   2  11     1401.52     1275.25     32.72 o 
  -4   2  11      580.22      583.18     18.60 o 
  -2   2  11      919.93     1055.56     25.80 o 
   0   2  11     7531.60     7526.44    145.92 o 
   2   2  11        4.29        8.22      7.86 o 
   4   2  11     1886.90     1778.99     46.21 o 
   6   2  11     1449.38     1472.23     48.13 o 
   8   2  11       38.91       35.89     15.80 o 
  10   2  11     3787.90     3711.45     93.04 o 
  12   2  11     2631.22     2424.54     58.64 o 
  14   2  11     2566.13     2242.57     56.49 o 
  16   2  11     1422.73     1375.10     41.34 o 
  18   2  11      180.57      178.54     19.60 o 
  20   2  11     2056.55     1962.56     54.46 o 
  22   2  11        2.35        1.32     10.99 o 
 -23   3  11      325.24      311.17     29.77 o 
 -21   3  11     1019.48     1089.34     49.48 o 
 -19   3  11       92.33       75.11     18.87 o 
 -17   3  11        9.29       -7.68     11.09 o 
 -15   3  11     1164.46      993.49     43.16 o 
 -13   3  11        0.64        7.84     15.00 o 
 -11   3  11      959.49      857.61     38.72 o 
  -9   3  11      393.84      338.33     20.97 o 
  -7   3  11     1202.09     1099.54     36.04 o 
  -5   3  11       65.77       61.54     11.16 o 
  -3   3  11       40.47       44.50     10.39 o 
  -1   3  11       43.19       50.16     10.27 o 
   1   3  11      322.24      363.99     19.60 o 
   3   3  11       91.82       76.86     11.54 o 
   5   3  11       18.72       27.88      9.38 o 
   7   3  11      230.20      218.07     19.33 o 
   9   3  11      657.82      557.44     29.18 o 
  11   3  11     1062.55      957.59    137.23 o 
  13   3  11       13.98       21.34      9.73 o 
  15   3  11     1114.97     1064.76     35.51 o 
  17   3  11      278.52      238.59     18.99 o 
  19   3  11      337.69      274.05     20.88 o 
  21   3  11        0.29        0.70     13.00 o 
  23   3  11      113.07      121.51     38.60 o 
 -22   4  11      135.75      109.00     25.76 o 
 -20   4  11      167.92      132.49     23.69 o 
 -18   4  11      141.96      101.16     19.31 o 
 -16   4  11       30.82       24.31     13.15 o 
 -14   4  11     1490.31     1436.62     54.42 o 
 -12   4  11        2.88       -9.71     10.92 o 
 -10   4  11     1813.71     1583.38     45.73 o 
  -8   4  11      243.10      256.64     18.07 o 
  -6   4  11     1368.50     1192.51     37.78 o 
  -4   4  11     2597.47     2554.63     60.52 o 
  -2   4  11        4.93        4.16      8.87 o 
   0   4  11      153.24      142.49     13.83 o 
   2   4  11      263.19      304.04     19.17 o 
   4   4  11       33.52       15.27     10.03 o 
   6   4  11       11.74       12.11      8.35 o 
   8   4  11       75.75       67.81     14.39 o 
  10   4  11      521.49      475.54     28.10 o 
  12   4  11        0.25       -0.51     12.60 o 
  14   4  11      482.85      523.05     28.49 o 
  16   4  11       63.27       69.64     12.72 o 
  18   4  11      776.57      844.26     40.84 o 
  20   4  11      352.01      313.29     28.73 o 
  22   4  11       28.23       41.46     32.88 o 
 -19   5  11      483.80      432.19     33.48 o 
 -17   5  11       38.12       72.17     17.03 o 
 -15   5  11       14.25       10.31     12.20 o 
 -13   5  11      491.33      461.65     25.78 o 
 -11   5  11        2.54       -2.94      9.73 o 
  -9   5  11     4257.11     3907.09     88.63 o 
  -7   5  11      385.48      422.65     24.14 o 
  -5   5  11      584.58      559.28     37.82 o 
  -3   5  11     5601.65     5276.71    128.92 o 
  -1   5  11       28.31       35.04     10.30 o 
   1   5  11     1916.38     1840.11     67.57 o 
   3   5  11      823.42      821.22     30.37 o 
   5   5  11      223.25      242.29     17.71 o 
   7   5  11     1100.30     1118.02     36.92 o 
   9   5  11     1310.01     1211.65     45.69 o 
  11   5  11      172.71      124.91     18.09 o 
  13   5  11       63.14       38.60     17.45 o 
  15   5  11     2787.44     2644.72     96.21 o 
  17   5  11      475.38      490.72     40.70 o 
 -18   6  11       90.13       84.57     20.06 o 
 -16   6  11       27.83       42.70     16.15 o 
 -14   6  11      236.52      262.18     21.81 o 
 -12   6  11       10.57       17.63     12.02 o 
 -10   6  11      233.53      251.03     27.65 o 
  -8   6  11     2719.67     2631.84     67.18 o 
  -6   6  11       67.16       38.06     13.87 o 
  -4   6  11      120.75      158.30     26.03 o 
  -2   6  11      349.57      398.17     27.68 o 
   0   6  11        2.30       -6.11     10.72 o 
   2   6  11      645.71      694.36     28.96 o 
   4   6  11      180.52      175.16     16.95 o 
   6   6  11      294.57      312.61     21.38 o 
   8   6  11      121.12      125.71     24.76 o 
  10   6  11      221.25      199.12     27.13 o 
  12   6  11        0.06       -4.68     14.63 o 
  14   6  11     1309.11     1173.16     60.04 o 
  16   6  11      123.21      101.04     24.75 o 
 -17   7  11      589.99      603.25     58.61 o 
 -15   7  11      888.92      805.52     53.44 o 
 -13   7  11      215.45      175.02     19.71 o 
 -11   7  11      199.75      183.48     19.82 o 
  -9   7  11      397.68      336.79     27.32 o 
  -7   7  11      370.56      416.20     29.34 o 
  -5   7  11        1.82        8.80     12.72 o 
  -3   7  11     1296.46     1151.17     47.08 o 
  -1   7  11      136.21      167.18     38.39 o 
   1   7  11      357.36      377.22     32.38 o 
   3   7  11      219.67      207.80     23.59 o 
   5   7  11      230.88      230.98     24.58 o 
   7   7  11      256.75      306.53     25.39 o 
   9   7  11       36.99       53.31     15.99 o 
  11   7  11      100.76       92.34     23.35 o 
  13   7  11       73.08       89.51     23.61 o 
  15   7  11       16.27       -5.72     24.30 o 
 -12   8  11     1661.82     1672.51    102.92 o 
 -10   8  11       14.39        4.46     13.12 o 
  -8   8  11      610.54      590.57     35.67 o 
  -6   8  11       25.35       66.51     21.39 o 
  -4   8  11      302.83      320.34     27.90 o 
  -2   8  11        0.08       11.26     13.43 o 
   0   8  11      450.46      520.81     34.42 o 
   2   8  11      181.03      180.60     23.72 o 
   4   8  11      599.09      619.56     75.76 o 
   6   8  11      812.82      800.66     51.52 o 
   8   8  11       77.02       96.25     25.76 o 
  10   8  11     2874.18     3066.23    230.15 o 
  12   8  11        0.20      -21.44     24.30 o 
  -5   9  11      485.27      577.52     70.05 o 
  -3   9  11      181.16      235.87     51.46 o 
 -22   0  12      911.52      975.71     52.71 o 
 -20   0  12     5159.20     5068.02    152.65 o 
 -18   0  12     1291.68     1311.09     69.80 o 
 -16   0  12      397.20      404.47     27.40 o 
 -14   0  12     3281.84     2939.99     79.86 o 
 -12   0  12      655.00      661.08     32.50 o 
 -10   0  12       60.00       72.78     24.30 o 
  -8   0  12      478.83      468.80     37.88 o 
  -6   0  12      197.45      362.26     50.03 o 
  -4   0  12      696.11      742.53     56.47 o 
  -2   0  12      269.41      323.10     40.74 o 
   0   0  12     1029.96     1183.63     80.05 o 
   2   0  12     1181.17     1196.49     80.05 o 
   4   0  12     1442.57     1246.52     82.91 o 
   6   0  12      888.82     1040.68     68.62 o 
   8   0  12     1457.09     1516.03     60.62 o 
  10   0  12     5409.31     5076.34    147.48 o 
  12   0  12     1230.95     1135.78     51.87 o 
  14   0  12     1521.26     1587.64     63.89 o 
  16   0  12     1239.90     1184.19     54.33 o 
  18   0  12     1218.93     1287.97     59.00 o 
  20   0  12       86.65       63.68     19.91 o 
  22   0  12      560.90      557.50     54.32 o 
 -21   1  12      494.86      580.30     31.77 o 
 -19   1  12      360.05      354.77     23.78 o 
 -17   1  12      332.30      315.54     22.18 o 
 -15   1  12      355.39      319.24     19.32 o 
 -13   1  12        6.79        0.13      8.44 o 
 -11   1  12      185.90      238.59     16.22 o 
  -9   1  12        0.24        9.50      7.51 o 
  -7   1  12       79.49      106.82     11.74 o 
  -5   1  12       36.77       37.35     10.30 o 
  -3   1  12      565.50      659.95     27.24 o 
  -1   1  12     4578.42     4704.23    116.85 o 
   1   1  12     1688.19     1814.70     73.24 o 
   3   1  12       12.02       25.03     11.75 o 
   5   1  12      432.43      486.12     27.73 o 
   7   1  12       25.70       53.87     12.88 o 
   9   1  12       82.15      103.28     13.33 o 
  11   1  12        0.53        2.99      8.21 o 
  13   1  12      798.39      770.04     29.21 o 
  15   1  12      199.60      214.39     17.59 o 
  17   1  12      126.50      127.55     15.43 o 
  19   1  12      203.38      197.53     18.97 o 
  21   1  12       54.99       79.06     15.40 o 
 -22   2  12      418.70      444.57     60.04 o 
 -20   2  12      488.60      520.88     28.98 o 
 -18   2  12      103.79      152.85     17.80 o 
 -16   2  12     1082.21     1059.54     37.35 o 
 -14   2  12        2.40       16.68      9.70 o 
 -12   2  12       79.47       91.25     14.03 o 
 -10   2  12      941.25      898.40     28.49 o 
  -8   2  12       67.13       64.45     10.52 o 
  -6   2  12       32.40       32.11      8.73 o 
  -4   2  12      972.81     1004.77     28.81 o 
  -2   2  12      148.79      105.95     16.34 o 
   0   2  12      544.27      552.98     32.81 o 
   2   2  12      975.67     1044.21     33.89 o 
   4   2  12     1457.49     1397.15     47.86 o 
   6   2  12      510.44      593.35     30.30 o 
   8   2  12      624.43      587.67     30.47 o 
  10   2  12      382.32      421.26     26.39 o 
  12   2  12      198.25      183.94     18.60 o 
  14   2  12      521.82      502.51     25.17 o 
  16   2  12     2097.23     1976.64     53.57 o 
  18   2  12       60.07       81.27     14.17 o 
  20   2  12        0.10       -1.66     16.30 o 
  22   2  12      122.53      172.67     26.45 o 
 -21   3  12      553.63      619.30     50.42 o 
 -19   3  12      531.14      514.47     55.29 o 
 -17   3  12      744.26      733.52     40.29 o 
 -15   3  12     1740.58     1735.29     62.63 o 
 -13   3  12      418.91      493.41     68.12 o 
 -11   3  12     2064.32     2022.62     80.79 o 
  -9   3  12      773.08      786.56     57.89 o 
  -7   3  12        8.52       22.25      8.54 o 
  -5   3  12     2836.23     2892.71    132.22 o 
  -3   3  12      501.25      555.20     55.05 o 
  -1   3  12      598.54      705.54     33.84 o 
   1   3  12       36.30       31.07     10.39 o 
   3   3  12     1417.70     1522.47     45.60 o 
   5   3  12      176.03      205.15     20.10 o 
   7   3  12      295.29      395.93     26.29 o 
   9   3  12      419.48      385.83     26.06 o 
  11   3  12      883.96      872.77     44.95 o 
  13   3  12      739.01      835.46     35.78 o 
  15   3  12       56.34       75.75     15.07 o 
  17   3  12      943.46      984.29     35.85 o 
  19   3  12      447.24      438.67     26.18 o 
  21   3  12      319.48      230.15     47.17 o 
 -20   4  12     1102.82     1205.26    152.96 o 
 -18   4  12        3.66       10.28     14.39 o 
 -16   4  12     2022.95     1868.34     67.06 o 
 -14   4  12     1810.89     1782.44     63.38 o 
 -12   4  12      747.47      676.36     37.01 o 
 -10   4  12     1008.21      921.67     41.78 o 
  -8   4  12       32.21       27.52     13.15 o 
  -6   4  12      744.58      781.76     87.20 o 
  -4   4  12      450.89      431.48     22.70 o 
  -2   4  12     2200.94     2373.58     59.27 o 
   0   4  12      325.43      363.71     20.98 o 
   2   4  12      314.08      372.14     21.41 o 
   4   4  12     2163.24     2367.37     59.49 o 
   6   4  12      323.04      332.58     37.62 o 
   8   4  12      468.26      545.59     30.04 o 
  10   4  12       16.53        8.86     11.02 o 
  12   4  12      834.98      920.73     49.04 o 
  14   4  12      181.16      142.77     18.75 o 
  16   4  12      953.54      859.96     43.94 o 
  18   4  12     1930.54     2017.02    124.37 o 
 -17   5  12       54.61       78.53     19.21 o 
 -15   5  12      320.18      310.36     28.55 o 
 -13   5  12     1073.18     1047.55     47.10 o 
 -11   5  12       43.62       43.02     15.64 o 
  -9   5  12      184.15      174.88     17.71 o 
  -7   5  12      461.36      498.27     29.71 o 
  -5   5  12      159.48      162.33     19.58 o 
  -3   5  12      974.76     1050.18     42.93 o 
  -1   5  12      156.12      182.53     22.08 o 
   1   5  12       73.59       48.38     11.73 o 
   3   5  12       67.90      111.75     14.34 o 
   5   5  12      103.94       82.03     13.73 o 
   7   5  12        9.87       -9.63      9.63 o 
   9   5  12       71.39       41.11     14.23 o 
  11   5  12      531.45      615.99     50.23 o 
  13   5  12        0.09        2.82     11.70 o 
  15   5  12      857.68      848.55     75.05 o 
 -16   6  12      819.81      774.79     78.62 o 
 -14   6  12      789.23      709.61     57.14 o 
 -12   6  12      531.08      539.95     29.42 o 
 -10   6  12      322.69      340.48     27.02 o 
  -8   6  12      314.01      311.94     26.18 o 
  -6   6  12     2037.66     1870.82     62.12 o 
  -4   6  12       29.18       36.39     14.72 o 
  -2   6  12     1154.54     1123.69     46.31 o 
   0   6  12      919.80     1020.72     44.43 o 
   2   6  12        6.30        7.07     12.47 o 
   4   6  12      424.24      467.28     25.78 o 
   6   6  12      488.22      500.75     26.82 o 
   8   6  12      206.96      315.64     26.71 o 
  10   6  12      130.98      147.05     30.02 o 
  12   6  12      130.24      129.79     25.76 o 
  14   6  12       69.13       14.29     27.16 o 
 -13   7  12      417.47      519.53     42.31 o 
 -11   7  12     1428.07     1352.03     53.50 o 
  -9   7  12      499.47      453.65     31.93 o 
  -7   7  12      904.02      919.67     43.68 o 
  -5   7  12      215.73      221.11     36.62 o 
  -3   7  12      331.49      388.80     32.00 o 
  -1   7  12     2052.40     2162.30     71.44 o 
   1   7  12       98.14      119.34     19.39 o 
   3   7  12       99.32      122.45     24.38 o 
   5   7  12      839.05      833.77     43.00 o 
   7   7  12      108.85      137.13     19.75 o 
   9   7  12      877.73      937.11    152.96 o 
  11   7  12       92.04      165.82     35.74 o 
  -8   8  12       11.35       11.44     24.30 o 
  -6   8  12       14.22       32.22     20.26 o 
  -4   8  12     1049.15     1041.73     62.90 o 
  -2   8  12       92.42       90.92     28.59 o 
   0   8  12      687.61      715.56     40.97 o 
   2   8  12       69.22       74.88     19.87 o 
   4   8  12       72.21       75.76     32.88 o 
   6   8  12        6.99      -12.87     25.73 o 
   8   8  12       73.06       92.92     35.74 o 
 -19   1  13      327.67      377.84     25.38 o 
 -17   1  13      112.79      151.56     17.95 o 
 -15   1  13      215.02      200.58     19.15 o 
 -13   1  13      303.50      303.93     19.27 o 
 -11   1  13        2.99       15.44      8.98 o 
  -9   1  13       32.95       47.45      9.47 o 
  -7   1  13      258.86      265.95     19.94 o 
  -3   1  13     3754.44     4164.31    108.23 o 
  -1   1  13        2.84       -6.78     13.62 o 
   1   1  13      811.31     1002.04     53.00 o 
   3   1  13     4899.97     5164.78    225.86 o 
   5   1  13       44.34       52.64     16.40 o 
   7   1  13     1990.67     2098.35     77.20 o 
   9   1  13       27.90       43.31     12.64 o 
  11   1  13      176.85      234.00     26.18 o 
  13   1  13       65.53       87.48     15.86 o 
  15   1  13      818.04      798.94     31.42 o 
  17   1  13      313.85      361.35     23.71 o 
  19   1  13      460.32      483.55     31.92 o 
 -20   2  13      146.49      167.25     42.88 o 
 -18   2  13      993.70     1061.46     39.30 o 
 -16   2  13      448.62      470.10     26.55 o 
 -14   2  13      762.07      717.47     34.00 o 
 -12   2  13      150.95      181.16     17.18 o 
 -10   2  13      223.60      279.93     17.94 o 
  -8   2  13      216.47      295.38     17.73 o 
  -6   2  13       74.78      118.13     14.65 o 
  -4   2  13      219.73      225.25     22.29 o 
  -2   2  13      282.26      447.14     92.20 o 
   0   2  13     1302.84     1466.99     63.08 o 
   2   2  13      398.08      418.83     33.66 o 
   4   2  13      223.96      306.48     24.18 o 
   6   2  13      506.41      601.70     32.11 o 
   8   2  13        1.04        0.90     10.67 o 
  10   2  13      895.95      958.80     50.78 o 
  12   2  13      148.07      182.21     24.41 o 
  14   2  13      178.40      194.40     20.60 o 
  16   2  13      358.73      470.41     29.62 o 
  18   2  13      518.07      602.18     49.95 o 
 -19   3  13       21.78       28.39     14.56 o 
 -17   3  13      332.74      297.95     22.82 o 
 -15   3  13       16.26       29.58     13.82 o 
 -13   3  13      801.01      820.62     32.83 o 
 -11   3  13       26.68       22.52     10.30 o 
  -9   3  13       31.34       42.70     11.27 o 
  -7   3  13       12.62       23.65     12.72 o 
  -5   3  13      204.93      304.00     27.85 o 
  -3   3  13      175.38      121.37     23.35 o 
  -1   3  13       16.05       25.16     10.74 o 
   1   3  13       73.80       69.32     12.68 o 
   3   3  13     1960.19     1970.72     61.77 o 
   5   3  13      609.99      723.48     35.29 o 
   7   3  13      541.57      627.93     33.45 o 
   9   3  13      325.33      336.74     26.06 o 
  11   3  13     1072.75     1092.45     42.63 o 
  13   3  13        1.19       -4.95     11.36 o 
  15   3  13      145.44      160.49     20.14 o 
  17   3  13        0.01       -9.37     14.01 o 
 -18   4  13      764.26      873.42     85.77 o 
 -16   4  13        4.69       15.72     16.51 o 
 -14   4  13      580.33      567.17     37.07 o 
 -12   4  13        1.26       22.14     14.71 o 
 -10   4  13       31.50       68.41     20.58 o 
  -8   4  13      655.68      699.69     45.97 o 
  -6   4  13       22.15       49.32     19.21 o 
  -4   4  13      944.30     1002.44     42.19 o 
  -2   4  13      424.59      484.40     26.82 o 
   0   4  13      396.14      441.16     26.41 o 
   2   4  13      103.81      131.89     15.41 o 
   4   4  13        0.30       22.27     11.95 o 
   6   4  13      176.96      208.49     21.79 o 
   8   4  13        0.09       -1.43     13.81 o 
  10   4  13      630.20      646.23     34.70 o 
  12   4  13        3.28       19.22     12.40 o 
  14   4  13       41.60       60.51     15.51 o 
  16   4  13      110.10      121.51     30.02 o 
 -15   5  13      916.68      860.56     82.91 o 
 -13   5  13     1005.39      968.19     48.96 o 
 -11   5  13       88.81      124.79     21.43 o 
  -9   5  13      531.57      664.30     45.78 o 
  -7   5  13      601.56      580.11     43.15 o 
  -5   5  13       67.06       94.03     17.73 o 
  -3   5  13      115.80      126.85     19.04 o 
  -1   5  13       47.25       71.38     16.96 o 
   1   5  13       51.94       52.10     12.97 o 
   3   5  13       65.99       96.94     14.57 o 
   5   5  13       82.21      114.17     17.77 o 
   7   5  13      207.36      264.25     30.61 o 
   9   5  13      875.91     1058.50     44.77 o 
  11   5  13      100.40      121.66     22.54 o 
  13   5  13      435.45      488.00     42.58 o 
 -14   6  13      351.75      531.77     67.19 o 
 -10   6  13       10.74       20.77     20.01 o 
  -8   6  13      159.52      140.47     21.17 o 
  -6   6  13      873.86     1013.28     44.48 o 
  -4   6  13      388.19      446.18     32.39 o 
  -2   6  13     1634.22     1705.47     61.18 o 
   0   6  13      234.26      365.72     37.36 o 
   2   6  13      412.86      486.69     33.54 o 
   4   6  13      398.12      432.07     25.93 o 
   6   6  13       60.14       40.61     16.37 o 
   8   6  13       33.48       25.85     15.21 o 
  10   6  13      159.85      206.21     29.10 o 
  -9   7  13        7.76        2.86     22.87 o 
  -7   7  13       45.06       62.90     28.59 o 
  -5   7  13        9.20       16.45     15.23 o 
  -3   7  13     1343.29     1472.56     84.87 o 
  -1   7  13       28.13       25.55     15.84 o 
   1   7  13       72.25      167.93     22.89 o 
   3   7  13       11.97       26.98     16.02 o 
   5   7  13      327.96      387.48     32.41 o 
 -16   0  14      731.60      794.42     51.87 o 
 -14   0  14     1715.30     1757.32    110.79 o 
 -12   0  14     1047.06     1281.80     73.62 o 
 -10   0  14      314.15      388.92     52.18 o 
  -8   0  14       46.35      135.80     35.74 o 
  -6   0  14     2734.97     3650.48    122.20 o 
  -2   0  14     1484.55     1586.74    102.92 o 
   0   0  14      221.39      344.51     50.03 o 
   2   0  14     1887.16     2029.89    118.65 o 
   4   0  14     4945.65     5813.77    251.59 o 
   6   0  14      905.40     1133.59     74.33 o 
   8   0  14      650.40      684.73     55.75 o 
  10   0  14     1115.02     1393.76     84.34 o 
  14   0  14      167.49      297.34     40.03 o 
  16   0  14      692.99      817.67     75.76 o 
 -19   1  14      108.95      154.39     42.88 o 
 -17   1  14      193.12      220.81     28.68 o 
 -15   1  14      353.61      386.68     24.99 o 
 -13   1  14        0.08        0.43      9.25 o 
 -11   1  14      258.08      436.00     57.18 o 
  -9   1  14        1.03       47.87     12.49 o 
  -7   1  14      250.97      372.30     24.32 o 
  -3   1  14      113.42      181.76     29.30 o 
  -1   1  14     2777.62     3489.86    121.77 o 
   1   1  14      242.95      283.22     32.84 o 
   3   1  14     2018.31     2083.93     80.99 o 
   5   1  14      838.98      942.62     50.06 o 
   7   1  14      508.90      573.23     54.32 o 
   9   1  14     1449.57     1537.46     63.17 o 
  11   1  14       35.77       16.71     12.17 o 
  13   1  14      562.55      575.09     31.63 o 
  15   1  14      284.41      371.21     27.16 o 
  17   1  14      414.84      486.03     61.47 o 
 -18   2  14       68.34       98.64     37.17 o 
 -16   2  14      603.49      624.13     31.37 o 
 -14   2  14        3.47        5.81     11.73 o 
 -12   2  14      155.28      233.03     20.24 o 
 -10   2  14     1144.61     1243.66     36.91 o 
  -8   2  14       25.73       41.71     15.30 o 
  -6   2  14     1057.70     1149.74     47.50 o 
  -4   2  14      392.55      501.09     32.03 o 
  -2   2  14      146.21      207.29     28.85 o 
   0   2  14      121.67      147.24     40.03 o 
   2   2  14      401.52      423.03     36.06 o 
   4   2  14      439.39      459.45     51.46 o 
   6   2  14      260.94      287.29     45.74 o 
   8   2  14       68.41      142.95     35.74 o 
  10   2  14      534.36      588.46     32.15 o 
  12   2  14       26.33       32.59     13.74 o 
  14   2  14       69.06      115.75     17.91 o 
  16   2  14      383.83      393.11     55.75 o 
 -15   3  14      528.25      691.06     52.20 o 
 -13   3  14     1091.49     1575.64     48.94 o 
 -11   3  14     1149.21     1215.64     40.87 o 
  -9   3  14       53.69      271.60     47.17 o 
  -7   3  14      445.56      597.92     35.06 o 
  -5   3  14     1385.57     1498.36     68.79 o 
  -3   3  14      514.17      579.59     32.11 o 
  -1   3  14     1480.55     1745.59     58.31 o 
   1   3  14      330.07      366.48     33.59 o 
   3   3  14      679.21      860.65     48.09 o 
   5   3  14     1034.42     1099.41     45.28 o 
   7   3  14     1735.44     1960.40     64.41 o 
   9   3  14      498.97      669.34     74.54 o 
  11   3  14     2308.76     2659.98     77.91 o 
  13   3  14     1237.05     1334.39     50.31 o 
  15   3  14        8.55       62.61     19.54 o 
 -16   4  14      811.72      987.78     70.05 o 
 -14   4  14       30.48       69.80     33.59 o 
 -12   4  14      702.03      800.10     92.20 o 
 -10   4  14      576.75      711.44     49.04 o 
  -8   4  14      926.13      990.77     96.49 o 
  -6   4  14      452.22      504.94     49.32 o 
  -4   4  14     3076.25     3364.55    136.52 o 
  -2   4  14     3065.23     3198.63     88.93 o 
   4   4  14      198.42      296.93     26.86 o 
   6   4  14        8.94       70.44     16.44 o 
   8   4  14      634.17      719.75     81.03 o 
  10   4  14        0.47       58.98     16.60 o 
  12   4  14      739.16      696.06     45.97 o 
  14   4  14      191.13      267.32     41.46 o 
  -9   5  14       12.25      114.51     25.41 o 
  -7   5  14        8.42       38.05     19.54 o 
  -5   5  14     1549.48     1838.15    100.06 o 
  -3   5  14        6.02        4.79     17.09 o 
  -1   5  14      110.41      152.58     21.44 o 
   1   5  14       25.56       43.35     13.40 o 
   3   5  14      381.62      639.53     64.33 o 
   5   5  14      178.11      189.48     23.04 o 
   7   5  14      590.15      637.74     36.54 o 
   9   5  14      144.42      155.17     37.55 o 
  -6   6  14     1662.59     1652.50    104.35 o 
  -4   6  14        5.84      104.78     24.38 o 
  -2   6  14       69.76      203.46     23.92 o 
   0   6  14      811.04      933.44     46.04 o 
   2   6  14      542.83      590.88     37.57 o 
   4   6  14      307.13      513.51     45.92 o 
   6   6  14       34.47       15.93     14.84 o 
   8   6  14     2701.27     2647.43    130.08 o 
 -15   1  15      358.82      459.98     42.74 o 
 -13   1  15      820.37     1333.72     53.89 o 
 -11   1  15      142.13      156.14     19.94 o 
  -9   1  15      527.14      548.63     36.18 o 
  -7   1  15      224.25      494.43     33.94 o 
  -5   1  15       24.53       35.74     20.22 o 
  -3   1  15      309.74      492.34     47.17 o 
  -1   1  15      132.99      178.29     29.70 o 
   1   1  15      736.07      824.82     78.62 o 
   3   1  15      120.98      148.43     30.02 o 
   5   1  15     1028.57     1037.44     55.15 o 
   7   1  15       45.26      139.09     23.18 o 
   9   1  15        5.53       23.27     14.63 o 
  11   1  15     1880.95     2011.31    110.07 o 
 -14   2  15      808.79      863.18     66.47 o 
 -12   2  15      199.12      200.75     20.00 o 
 -10   2  15     1038.39     1086.91     59.83 o 
  -8   2  15     1558.42     2035.85     69.44 o 
  -6   2  15       10.19      244.48     28.97 o 
  -4   2  15     3181.46     3708.51    129.82 o 
  -2   2  15      675.80     1163.61     91.49 o 
   0   2  15     2106.38     2421.77    132.94 o 
   2   2  15     1846.77     2748.29    101.36 o 
   4   2  15      587.47      731.00     60.75 o 
   6   2  15     1590.93     2066.78     83.24 o 
   8   2  15       41.40      174.40     34.31 o 
  10   2  15       84.91       68.62     30.02 o 
  12   2  15      138.09      265.89     50.03 o 
 -11   3  15      457.14      586.20     46.99 o 
  -9   3  15      233.92      320.17     36.64 o 
  -7   3  15        4.18      166.96     28.48 o 
  -5   3  15      810.36     1282.57     64.87 o 
  -3   3  15     2584.01     3101.89    145.81 o 
  -1   3  15     1273.52     1744.79     74.83 o 
   1   3  15      867.18     1403.54     83.63 o 
   3   3  15      969.40     1200.41     59.42 o 
   5   3  15      496.97      605.91     42.93 o 
   7   3  15      231.72      262.66     31.92 o 
   9   3  15      182.00      335.93     52.89 o 
  11   3  15       32.35       57.18     32.88 o 
  -8   4  15     1234.93     1530.99     98.64 o 
  -6   4  15       59.24      283.78     33.66 o 
  -4   4  15     1400.97     1423.81     69.98 o 
  -2   4  15       32.72      140.62     27.82 o 
   0   4  15      456.54      644.31     69.33 o 
   2   4  15      160.79      421.69     79.34 o 
   4   4  15      800.16      920.10     55.04 o 
   6   4  15      867.16     1275.79     51.92 o 
   8   4  15     1096.50     1536.71    104.35 o 
  -5   5  15      486.28      693.31     64.33 o 
  -3   5  15     2934.64     3480.83    171.54 o 
  -1   5  15      420.89      697.60     64.33 o 
   3   5  15      826.02      826.04    101.49 o 
   5   5  15      249.04      437.71     45.74 o 
 -10   0  16       58.59      112.93     40.03 o 
  -8   0  16      400.08      377.39     60.04 o 
  -6   0  16     1813.69     2388.69    141.52 o 
  -4   0  16      129.67      817.67     81.48 o 
  -2   0  16     2074.55     2561.66    147.24 o 
   0   0  16     1207.22     1881.22    121.51 o 
   2   0  16     1357.47     1439.51    102.92 o 
  -9   1  16      203.71      329.65     40.74 o 
  -7   1  16      429.46      516.96     46.93 o 
  -5   1  16       83.35      420.96     43.43 o 
  -3   1  16      805.53      967.39     62.11 o 
  -1   1  16      129.33      198.55     33.31 o 
   1   1  16       10.15      218.71     50.03 o 
   3   1  16      875.53     1062.51     61.47 o 
  -8   2  16      345.51      534.31     54.32 o 
  -6   2  16       16.33       78.62     34.31 o 
  -4   2  16      522.85      784.80     77.19 o 
  -2   2  16      859.52     1050.68     75.76 o 
   0   2  16      141.34      403.12     48.60 o 
   2   2  16      155.57      255.88     41.46 o 
  -7   3  16      515.65      650.42     64.33 o 
  -3   3  16     1766.41     2117.09    114.36 o 
  -1   3  16      366.98      543.21     55.75 o 
   1   3  16      406.42      912.02     68.62 o 
                                                 
